# Supplementary material for: Flower visitation by hoverflies (Diptera: Syrphidae) in a temperate plant-pollinator network
Source: PeerJ. 2018 Dec 3;6:e6025. doi: 10.7717/peerj.6025 (PMC6282941; doi:10.7717/peerj.6025)
Supplement: Table S1 — The dataset contains all observations of flower visits. Each hoverfly individual is recorded in a separate row and information about its identity, sex, sampling location, and plant species on whose flower it was collected is provided. [file peerj-06-6025-s002.csv]

site_coordinates	date	plant_family	plant_genus	plant_species	insect_order	insect_family	insect_subfamily	insect_genus	insect_species	insect_sex	insect_individual_ID
48.8287500N, 14.3137500E	2015-07-15	Orobanchaceae	Rhinanthus	major	Diptera	Syrphidae	Pipizinae	Pipiza	noctiluca	F	#10052
48.8285000N, 14.3234444E	2015-07-26	Asteraceae	Calendula	officinalis	Diptera	Syrphidae	Pipizinae	Pipiza	noctiluca	F	#10053
48.8248611N, 14.3165278E	2015-07-02	Caprifoliaceae	Knautia	arvensis	Diptera	Syrphidae	Pipizinae	Pipiza	noctiluca	F	#10054
48.8287500N, 14.3137500E	2015-07-15	Rosaceae	Agrimonia	eupatoria	Diptera	Syrphidae	Pipizinae	Pipiza	noctiluca	F	#10055
48.8285000N, 14.3234444E	2015-07-19	Apiaceae	Daucus	carota	Diptera	Syrphidae	Eristalinae	Cheilosia	proxima	M	#10056
48.8310000N, 14.2872222E	2015-07-24	Lamiaceae	Origanum	vulgare	Diptera	Syrphidae	Eristalinae	Sphegina	sp	F	#10057
48.8352778N, 14.2601389E	2015-07-17	Rosaceae	Agrimonia	eupatoria	Diptera	Syrphidae	Eristalinae	Neoascia	podagrica	F	#10058
48.8352778N, 14.2601389E	2015-07-17	Rosaceae	Agrimonia	eupatoria	Diptera	Syrphidae	Eristalinae	Neoascia	podagrica	F	#10059
48.8352778N, 14.2601389E	2015-07-17	Rosaceae	Agrimonia	eupatoria	Diptera	Syrphidae	Eristalinae	Neoascia	podagrica	F	#10060
48.8248611N, 14.3165278E	2015-07-06	Asteraceae	Centaurea	scabiosa	Diptera	Syrphidae	Eristalinae	Rhingia	campestris	M	#10061
48.8285000N, 14.3234444E	2015-07-28	Asteraceae	Centaurea	jacea	Diptera	Syrphidae	Eristalinae	Rhingia	campestris	M	#10062
48.8352778N, 14.2601389E	2015-07-10	Malvaceae	Malva	moschata	Diptera	Syrphidae	Eristalinae	Rhingia	campestris	F	#10063
48.8285000N, 14.3234444E	2015-07-26	Caprifoliaceae	Knautia	arvensis	Diptera	Syrphidae	Eristalinae	Rhingia	campestris	M	#10064
48.8285000N, 14.3234444E	2015-07-26	Lamiaceae	Clinopodium	vulgare	Diptera	Syrphidae	Eristalinae	Rhingia	campestris	M	#10065
48.8352778N, 14.2601389E	2015-07-10	Malvaceae	Malva	moschata	Diptera	Syrphidae	Eristalinae	Rhingia	campestris	M	#10066
48.8352778N, 14.2601389E	2015-07-10	Malvaceae	Malva	moschata	Diptera	Syrphidae	Eristalinae	Rhingia	campestris	F	#10067
48.8287500N, 14.3137500E	2015-07-23	Apiaceae	Daucus	carota	Diptera	Syrphidae	Syrphinae	Paragus	haemorrhous	F	#10068
48.8310000N, 14.2872222E	2015-07-26	Asparagaceae	Anthericum	ramosum	Diptera	Syrphidae	Syrphinae	Paragus	haemorrhous	F	#10069
48.8310000N, 14.2872222E	2015-07-30	Asparagaceae	Anthericum	ramosum	Diptera	Syrphidae	Syrphinae	Paragus	haemorrhous	M	#10070
48.8287500N, 14.3137500E	2015-07-28	Apiaceae	Daucus	carota	Diptera	Syrphidae	Eristalinae	Orthonevra	nobilis	M	#10071
48.8287500N, 14.3137500E	2015-07-23	Apiaceae	Daucus	carota	Diptera	Syrphidae	Eristalinae	Orthonevra	nobilis	F	#10072
48.8240833N, 14.2739167E	2015-06-29	Rubiaceae	Galium	mollugo	Diptera	Syrphidae	Syrphinae	Episyrphus	balteatus	M	#10073
48.8240833N, 14.2739167E	2015-07-02	Rosaceae	Agrimonia	eupatoria	Diptera	Syrphidae	Syrphinae	Episyrphus	balteatus	M	#10074
48.8240833N, 14.2739167E	2015-07-02	Rosaceae	Agrimonia	eupatoria	Diptera	Syrphidae	Syrphinae	Episyrphus	balteatus	M	#10075
48.8240833N, 14.2739167E	2015-06-25	Rosaceae	Rubus	sp	Diptera	Syrphidae	Syrphinae	Episyrphus	balteatus	M	#10076
48.8240833N, 14.2739167E	2015-07-02	Rosaceae	Agrimonia	eupatoria	Diptera	Syrphidae	Syrphinae	Episyrphus	balteatus	M	#10077
48.8240833N, 14.2739167E	2015-07-10	Rosaceae	Agrimonia	eupatoria	Diptera	Syrphidae	Syrphinae	Melanostoma	mellinum	F	#10078
48.8240833N, 14.2739167E	2015-07-07	Rosaceae	Agrimonia	eupatoria	Diptera	Syrphidae	Syrphinae	Melanostoma	mellinum	M	#10079
48.8240833N, 14.2739167E	2015-06-25	Rosaceae	Rubus	sp	Diptera	Syrphidae	Syrphinae	Melanostoma	mellinum	M	#10080
48.8240833N, 14.2739167E	2015-07-10	Rosaceae	Agrimonia	eupatoria	Diptera	Syrphidae	Syrphinae	Melanostoma	mellinum	M	#10081
48.8240833N, 14.2739167E	2015-07-02	Plantaginaceae	Plantago	lanceolata	Diptera	Syrphidae	Syrphinae	Episyrphus	balteatus	F	#10082
48.8240833N, 14.2739167E	2015-06-29	Caprifoliaceae	Knautia	arvensis	Diptera	Syrphidae	Syrphinae	Episyrphus	balteatus	F	#10083
48.8240833N, 14.2739167E	2015-06-25	Fabaceae	Lotus	corniculatus	Diptera	Syrphidae	Syrphinae	Episyrphus	balteatus	F	#10084
48.8240833N, 14.2739167E	2015-07-02	Rubiaceae	Galium	mollugo	Diptera	Syrphidae	Syrphinae	Episyrphus	balteatus	F	#10085
48.8240833N, 14.2739167E	2015-06-25	Caprifoliaceae	Knautia	arvensis	Diptera	Syrphidae	Syrphinae	Episyrphus	balteatus	M	#10086
48.8240833N, 14.2739167E	2015-07-02	Fabaceae	Genista	tinctoria	Diptera	Syrphidae	Syrphinae	Episyrphus	balteatus	F	#10087
48.8240833N, 14.2739167E	2015-07-11	Rosaceae	Agrimonia	eupatoria	Diptera	Syrphidae	Syrphinae	Episyrphus	balteatus	F	#10088
48.8240833N, 14.2739167E	2015-06-29	Caprifoliaceae	Knautia	arvensis	Diptera	Syrphidae	Syrphinae	Episyrphus	balteatus	F	#10089
48.8240833N, 14.2739167E	2015-06-29	Rosaceae	Rubus	sp	Diptera	Syrphidae	Syrphinae	Episyrphus	balteatus	F	#10090
48.8240833N, 14.2739167E	2015-06-29	Boraginaceae	Myosotis	arvensis	Diptera	Syrphidae	Syrphinae	Episyrphus	balteatus	F	#10091
48.8240833N, 14.2739167E	2015-07-02	Rosaceae	Agrimonia	eupatoria	Diptera	Syrphidae	Syrphinae	Episyrphus	balteatus	M	#10092
48.8240833N, 14.2739167E	2015-06-29	Rosaceae	Agrimonia	eupatoria	Diptera	Syrphidae	Syrphinae	Episyrphus	balteatus	M	#10093
48.8240833N, 14.2739167E	2015-06-29	Rosaceae	Rubus	sp	Diptera	Syrphidae	Syrphinae	Episyrphus	balteatus	F	#10094
48.8240833N, 14.2739167E	2015-06-29	Rosaceae	Potentilla	reptans	Diptera	Syrphidae	Syrphinae	Episyrphus	balteatus	M	#10095
48.8240833N, 14.2739167E	2015-07-06	Rubiaceae	Galium	mollugo	Diptera	Syrphidae	Syrphinae	Episyrphus	balteatus	M	#10096
48.8240833N, 14.2739167E	2015-07-03	Rubiaceae	Galium	mollugo	Diptera	Syrphidae	Syrphinae	Episyrphus	balteatus	F	#10097
48.8240833N, 14.2739167E	2015-07-02	Rubiaceae	Galium	mollugo	Diptera	Syrphidae	Syrphinae	Episyrphus	balteatus	F	#10098
48.8240833N, 14.2739167E	2015-07-02	Rosaceae	Agrimonia	eupatoria	Diptera	Syrphidae	Syrphinae	Episyrphus	balteatus	M	#10099
48.8240833N, 14.2739167E	2015-07-02	Plantaginaceae	Plantago	lanceolata	Diptera	Syrphidae	Syrphinae	Episyrphus	balteatus	M	#10100
48.8240833N, 14.2739167E	2015-07-11	Rosaceae	Agrimonia	eupatoria	Diptera	Syrphidae	Syrphinae	Episyrphus	balteatus	M	#10101
48.8240833N, 14.2739167E	2015-07-07	Rosaceae	Agrimonia	eupatoria	Diptera	Syrphidae	Syrphinae	Episyrphus	balteatus	F	#10102
48.8240833N, 14.2739167E	2015-07-03	Rosaceae	Agrimonia	eupatoria	Diptera	Syrphidae	Syrphinae	Episyrphus	balteatus	F	#10103
48.8240833N, 14.2739167E	2015-07-03	Rosaceae	Agrimonia	eupatoria	Diptera	Syrphidae	Syrphinae	Episyrphus	balteatus	F	#10104
48.8240833N, 14.2739167E	2015-07-07	Rosaceae	Agrimonia	eupatoria	Diptera	Syrphidae	Syrphinae	Episyrphus	balteatus	F	#10105
48.8240833N, 14.2739167E	2015-07-03	Rosaceae	Agrimonia	eupatoria	Diptera	Syrphidae	Syrphinae	Episyrphus	balteatus	F	#10106
48.8240833N, 14.2739167E	2015-07-02	Rosaceae	Agrimonia	eupatoria	Diptera	Syrphidae	Syrphinae	Episyrphus	balteatus	M	#10107
48.8240833N, 14.2739167E	2015-07-11	Rosaceae	Agrimonia	eupatoria	Diptera	Syrphidae	Syrphinae	Episyrphus	balteatus	M	#10108
48.8240833N, 14.2739167E	2015-06-29	Caprifoliaceae	Knautia	arvensis	Diptera	Syrphidae	Syrphinae	Episyrphus	balteatus	F	#10109
48.8240833N, 14.2739167E	2015-07-03	Caprifoliaceae	Knautia	arvensis	Diptera	Syrphidae	Syrphinae	Episyrphus	balteatus	F	#10110
48.8240833N, 14.2739167E	2015-07-03	Rosaceae	Agrimonia	eupatoria	Diptera	Syrphidae	Syrphinae	Episyrphus	balteatus	F	#10111
48.8240833N, 14.2739167E	2015-07-03	Caprifoliaceae	Knautia	arvensis	Diptera	Syrphidae	Syrphinae	Episyrphus	balteatus	M	#10112
48.8240833N, 14.2739167E	2015-06-29	Rosaceae	Rubus	sp	Diptera	Syrphidae	Syrphinae	Episyrphus	balteatus	M	#10113
48.8240833N, 14.2739167E	2015-07-07	Rosaceae	Agrimonia	eupatoria	Diptera	Syrphidae	Syrphinae	Episyrphus	balteatus	M	#10114
48.8240833N, 14.2739167E	2015-07-03	Rosaceae	Agrimonia	eupatoria	Diptera	Syrphidae	Syrphinae	Episyrphus	balteatus	M	#10115
48.8240833N, 14.2739167E	2015-07-03	Rosaceae	Agrimonia	eupatoria	Diptera	Syrphidae	Syrphinae	Episyrphus	balteatus	M	#10116
48.8240833N, 14.2739167E	2015-06-30	Rosaceae	Agrimonia	eupatoria	Diptera	Syrphidae	Syrphinae	Episyrphus	balteatus	F	#10117
48.8240833N, 14.2739167E	2015-06-30	Caprifoliaceae	Knautia	arvensis	Diptera	Syrphidae	Syrphinae	Episyrphus	balteatus	F	#10118
48.8240833N, 14.2739167E	2015-06-30	Rosaceae	Agrimonia	eupatoria	Diptera	Syrphidae	Syrphinae	Episyrphus	balteatus	M	#10119
48.8240833N, 14.2739167E	2015-06-30	Rosaceae	Agrimonia	eupatoria	Diptera	Syrphidae	Syrphinae	Episyrphus	balteatus	M	#10120
48.8240833N, 14.2739167E	2015-06-30	Caprifoliaceae	Knautia	arvensis	Diptera	Syrphidae	Syrphinae	Episyrphus	balteatus	M	#10121
48.8240833N, 14.2739167E	2015-07-03	Rubiaceae	Galium	mollugo	Diptera	Syrphidae	Syrphinae	Episyrphus	balteatus	M	#10122
48.8240833N, 14.2739167E	2015-07-03	Rubiaceae	Galium	mollugo	Diptera	Syrphidae	Syrphinae	Episyrphus	balteatus	F	#10123
48.8240833N, 14.2739167E	2015-07-03	Rosaceae	Agrimonia	eupatoria	Diptera	Syrphidae	Syrphinae	Episyrphus	balteatus	F	#10124
48.8240833N, 14.2739167E	2015-06-30	Rubiaceae	Galium	mollugo	Diptera	Syrphidae	Syrphinae	Episyrphus	balteatus	F	#10125
48.8240833N, 14.2739167E	2015-07-03	Boraginaceae	Myosotis	arvensis	Diptera	Syrphidae	Syrphinae	Episyrphus	balteatus	M	#10126
48.8240833N, 14.2739167E	2015-07-03	Rosaceae	Agrimonia	eupatoria	Diptera	Syrphidae	Syrphinae	Episyrphus	balteatus	M	#10127
48.8240833N, 14.2739167E	2015-07-03	Rosaceae	Agrimonia	eupatoria	Diptera	Syrphidae	Syrphinae	Episyrphus	balteatus	M	#10128
48.8240833N, 14.2739167E	2015-06-30	Rosaceae	Rubus	sp	Diptera	Syrphidae	Syrphinae	Episyrphus	balteatus	M	#10129
48.8240833N, 14.2739167E	2015-06-26	Rosaceae	Agrimonia	eupatoria	Diptera	Syrphidae	Syrphinae	Episyrphus	balteatus	F	#10130
48.8240833N, 14.2739167E	2015-06-25	Plantaginaceae	Veronica	teucrium	Diptera	Syrphidae	Syrphinae	Episyrphus	balteatus	F	#10131
48.8240833N, 14.2739167E	2015-06-30	Rosaceae	Rubus	sp	Diptera	Syrphidae	Syrphinae	Episyrphus	balteatus	F	#10132
48.8240833N, 14.2739167E	2015-07-10	Rosaceae	Potentilla	reptans	Diptera	Syrphidae	Syrphinae	Episyrphus	balteatus	F	#10133
48.8240833N, 14.2739167E	2015-06-30	Rubiaceae	Galium	mollugo	Diptera	Syrphidae	Syrphinae	Episyrphus	balteatus	M	#10134
48.8240833N, 14.2739167E	2015-06-25	Rosaceae	Agrimonia	eupatoria	Diptera	Syrphidae	Syrphinae	Episyrphus	balteatus	F	#10135
48.8240833N, 14.2739167E	2015-06-30	Rosaceae	Agrimonia	eupatoria	Diptera	Syrphidae	Syrphinae	Episyrphus	balteatus	F	#10136
48.8240833N, 14.2739167E	2015-07-10	Rosaceae	Potentilla	reptans	Diptera	Syrphidae	Syrphinae	Episyrphus	balteatus	M	#10137
48.8240833N, 14.2739167E	2015-06-30	Rubiaceae	Galium	mollugo	Diptera	Syrphidae	Syrphinae	Episyrphus	balteatus	M	#10138
48.8240833N, 14.2739167E	2015-06-30	Boraginaceae	Myosotis	arvensis	Diptera	Syrphidae	Syrphinae	Episyrphus	balteatus	M	#10139
48.8240833N, 14.2739167E	2015-06-30	Caprifoliaceae	Knautia	arvensis	Diptera	Syrphidae	Syrphinae	Episyrphus	balteatus	M	#10140
48.8240833N, 14.2739167E	2015-06-26	Rosaceae	Agrimonia	eupatoria	Diptera	Syrphidae	Syrphinae	Episyrphus	balteatus	M	#10141
48.8240833N, 14.2739167E	2015-06-26	Rubiaceae	Galium	mollugo	Diptera	Syrphidae	Syrphinae	Episyrphus	balteatus	F	#10142
48.8240833N, 14.2739167E	2015-06-26	Rubiaceae	Galium	mollugo	Diptera	Syrphidae	Syrphinae	Episyrphus	balteatus	F	#10143
48.8240833N, 14.2739167E	2015-06-26	Rosaceae	Rubus	sp	Diptera	Syrphidae	Syrphinae	Episyrphus	balteatus	M	#10144
48.8240833N, 14.2739167E	2015-06-26	Rosaceae	Agrimonia	eupatoria	Diptera	Syrphidae	Syrphinae	Episyrphus	balteatus	M	#10145
48.8240833N, 14.2739167E	2015-06-26	Caprifoliaceae	Knautia	arvensis	Diptera	Syrphidae	Syrphinae	Episyrphus	balteatus	M	#10146
48.8240833N, 14.2739167E	2015-07-07	Rubiaceae	Galium	mollugo	Diptera	Syrphidae	Syrphinae	Chrysotoxum	verralli	M	#10147
48.8240833N, 14.2739167E	2015-07-10	Rosaceae	Agrimonia	eupatoria	Diptera	Syrphidae	Syrphinae	Lapposyrphus	lapponicus	M	#10148
48.8240833N, 14.2739167E	2015-07-10	Campanulaceae	Campanula	patula	Diptera	Syrphidae	Syrphinae	Lapposyrphus	lapponicus	M	#10149
48.8240833N, 14.2739167E	2015-07-11	Rosaceae	Agrimonia	eupatoria	Diptera	Syrphidae	Syrphinae	Lapposyrphus	lapponicus	F	#10150
48.8240833N, 14.2739167E	2015-06-29	Rosaceae	Rubus	sp	Diptera	Syrphidae	Eristalinae	Eristalis	nemorum	F	#10151
48.8240833N, 14.2739167E	2015-06-26	Caprifoliaceae	Knautia	arvensis	Diptera	Syrphidae	Eristalinae	Rhingia	rostrata	M	#10152
48.8240833N, 14.2739167E	2015-07-10	Rubiaceae	Galium	verum	Diptera	Syrphidae	Eristalinae	Rhingia	rostrata	M	#10153
48.8240833N, 14.2739167E	2015-07-10	Rosaceae	Agrimonia	eupatoria	Diptera	Syrphidae	Syrphinae	Syrphus	torvus	F	#10154
48.8240833N, 14.2739167E	2015-07-07	Rosaceae	Agrimonia	eupatoria	Diptera	Syrphidae	Syrphinae	Syrphus	torvus	F	#10155
48.8240833N, 14.2739167E	2015-06-26	Apiaceae	Anthriscus	sylvestris	Diptera	Syrphidae	Syrphinae	Eupeodes	bucculatus	F	#10156
48.8240833N, 14.2739167E	2015-07-06	Rubiaceae	Galium	mollugo	Diptera	Syrphidae	Syrphinae	Platycheirus	albimanus	F	#10157
48.8240833N, 14.2739167E	2015-07-02	Rubiaceae	Galium	mollugo	Diptera	Syrphidae	Syrphinae	Parasyrphus	lineolus	M	#10158
48.8240833N, 14.2739167E	2015-06-26	Apiaceae	Anthriscus	sylvestris	Diptera	Syrphidae	Eristalinae	Chrysogaster	solstitialis	M	#10159
48.8240833N, 14.2739167E	2015-06-26	Apiaceae	Anthriscus	sylvestris	Diptera	Syrphidae	Eristalinae	Chrysogaster	solstitialis	M	#10160
48.8240833N, 14.2739167E	2015-07-07	Rosaceae	Agrimonia	eupatoria	Diptera	Syrphidae	Syrphinae	Syrphus	ribesii	M	#10161
48.8240833N, 14.2739167E	2015-07-10	Rosaceae	Agrimonia	eupatoria	Diptera	Syrphidae	Syrphinae	Syrphus	ribesii	F	#10162
48.8240833N, 14.2739167E	2015-06-25	Rubiaceae	Galium	mollugo	Diptera	Syrphidae	Eristalinae	Syritta	pipiens	F	#10163
48.8240833N, 14.2739167E	2015-07-10	Asteraceae	Achillea	millefolium	Diptera	Syrphidae	Eristalinae	Syritta	pipiens	M	#10164
48.8240833N, 14.2739167E	2015-07-06	Boraginaceae	Myosotis	arvensis	Diptera	Syrphidae	Syrphinae	Sphaerophoria	scripta	F	#10165
48.8240833N, 14.2739167E	2015-07-11	Rubiaceae	Galium	verum	Diptera	Syrphidae	Syrphinae	Sphaerophoria	scripta	F	#10166
48.8240833N, 14.2739167E	2015-07-07	Rosaceae	Agrimonia	eupatoria	Diptera	Syrphidae	Syrphinae	Sphaerophoria	scripta	F	#10167
48.8240833N, 14.2739167E	2015-07-11	Rubiaceae	Galium	verum	Diptera	Syrphidae	Syrphinae	Sphaerophoria	scripta	F	#10168
48.8240833N, 14.2739167E	2015-07-02	Rubiaceae	Galium	mollugo	Diptera	Syrphidae	Syrphinae	Sphaerophoria	scripta	F	#10169
48.8240833N, 14.2739167E	2015-07-10	Rosaceae	Potentilla	reptans	Diptera	Syrphidae	Syrphinae	Sphaerophoria	scripta	F	#10170
48.8240833N, 14.2739167E	2015-07-06	Rubiaceae	Galium	mollugo	Diptera	Syrphidae	Syrphinae	Sphaerophoria	scripta	F	#10171
48.8240833N, 14.2739167E	2015-07-06	Rosaceae	Agrimonia	eupatoria	Diptera	Syrphidae	Syrphinae	Sphaerophoria	scripta	F	#10172
48.8240833N, 14.2739167E	2015-07-06	Rosaceae	Agrimonia	eupatoria	Diptera	Syrphidae	Syrphinae	Sphaerophoria	scripta	F	#10173
48.8240833N, 14.2739167E	2015-07-06	Hypericaceae	Hypericum	perforatum	Diptera	Syrphidae	Syrphinae	Sphaerophoria	scripta	F	#10174
48.8240833N, 14.2739167E	2015-07-06	Campanulaceae	Campanula	patula	Diptera	Syrphidae	Syrphinae	Sphaerophoria	scripta	F	#10175
48.8240833N, 14.2739167E	2015-07-03	Rosaceae	Potentilla	argentea	Diptera	Syrphidae	Syrphinae	Sphaerophoria	scripta	M	#10176
48.8240833N, 14.2739167E	2015-07-03	Rosaceae	Agrimonia	eupatoria	Diptera	Syrphidae	Syrphinae	Sphaerophoria	scripta	M	#10177
48.8240833N, 14.2739167E	2015-07-11	Rosaceae	Agrimonia	eupatoria	Diptera	Syrphidae	Syrphinae	Sphaerophoria	scripta	M	#10178
48.8240833N, 14.2739167E	2015-06-25	Fabaceae	Lotus	corniculatus	Diptera	Syrphidae	Syrphinae	Sphaerophoria	scripta	M	#10179
48.8240833N, 14.2739167E	2015-07-07	Ranunculaceae	Ranunculus	bulbosus	Diptera	Syrphidae	Syrphinae	Sphaerophoria	scripta	F	#10180
48.8240833N, 14.2739167E	2015-07-02	Boraginaceae	Myosotis	arvensis	Diptera	Syrphidae	Syrphinae	Sphaerophoria	scripta	M	#10181
48.8240833N, 14.2739167E	2015-07-02	Rosaceae	Potentilla	reptans	Diptera	Syrphidae	Syrphinae	Sphaerophoria	scripta	M	#10182
48.8240833N, 14.2739167E	2015-06-29	Asteraceae	Achillea	millefolium	Diptera	Syrphidae	Syrphinae	Sphaerophoria	scripta	F	#10183
48.8240833N, 14.2739167E	2015-07-07	Rosaceae	Potentilla	reptans	Diptera	Syrphidae	Syrphinae	Sphaerophoria	scripta	F	#10184
48.8240833N, 14.2739167E	2015-07-03	Rosaceae	Agrimonia	eupatoria	Diptera	Syrphidae	Syrphinae	Sphaerophoria	scripta	F	#10185
48.8240833N, 14.2739167E	2015-07-03	Rosaceae	Potentilla	reptans	Diptera	Syrphidae	Syrphinae	Sphaerophoria	scripta	F	#10186
48.8240833N, 14.2739167E	2015-07-03	Rubiaceae	Galium	mollugo	Diptera	Syrphidae	Syrphinae	Sphaerophoria	scripta	F	#10187
48.8240833N, 14.2739167E	2015-07-03	Rosaceae	Potentilla	reptans	Diptera	Syrphidae	Syrphinae	Sphaerophoria	scripta	M	#10188
48.8240833N, 14.2739167E	2015-07-03	Rosaceae	Agrimonia	eupatoria	Diptera	Syrphidae	Syrphinae	Sphaerophoria	scripta	M	#10189
48.8240833N, 14.2739167E	2015-07-07	Lamiaceae	Trifolium	medium	Diptera	Syrphidae	Syrphinae	Sphaerophoria	scripta	M	#10190
48.8240833N, 14.2739167E	2015-07-07	Boraginaceae	Myosotis	arvensis	Diptera	Syrphidae	Syrphinae	Sphaerophoria	scripta	M	#10191
48.8240833N, 14.2739167E	2015-07-07	Rubiaceae	Galium	mollugo	Diptera	Syrphidae	Syrphinae	Sphaerophoria	scripta	M	#10192
48.8240833N, 14.2739167E	2015-07-07	Ranunculaceae	Ranunculus	bulbosus	Diptera	Syrphidae	Syrphinae	Sphaerophoria	scripta	M	#10193
48.8240833N, 14.2739167E	2015-07-10	Boraginaceae	Myosotis	arvensis	Diptera	Syrphidae	Syrphinae	Sphaerophoria	scripta	F	#10194
48.8240833N, 14.2739167E	2015-06-26	Apiaceae	Anthriscus	sylvestris	Diptera	Syrphidae	Syrphinae	Sphaerophoria	scripta	M	#10195
48.8240833N, 14.2739167E	2015-07-10	Rosaceae	Agrimonia	eupatoria	Diptera	Syrphidae	Syrphinae	Sphaerophoria	scripta	M	#10196
48.8240833N, 14.2739167E	2015-07-10	Rosaceae	Agrimonia	eupatoria	Diptera	Syrphidae	Syrphinae	Sphaerophoria	scripta	M	#10197
48.8310083N, 14.2928250E	2015-06-26	Plantaginaceae	Veronica	teucrium	Diptera	Syrphidae	Syrphinae	Chrysotoxum	cautum	F	#10198
48.8310083N, 14.2928250E	2015-06-26	Plantaginaceae	Veronica	teucrium	Diptera	Syrphidae	Syrphinae	Chrysotoxum	fasciatum	F	#10199
48.8285000N, 14.3234444E	2015-07-26	Caprifoliaceae	Knautia	arvensis	Diptera	Syrphidae	Eristalinae	Sericomyia	bombiformis	M	#10200
48.8248611N, 14.3165278E	2015-06-26	Caprifoliaceae	Knautia	arvensis	Diptera	Syrphidae	Eristalinae	Volucella	bombylans	F	#10201
48.8310083N, 14.2928250E	2015-06-25	Plantaginaceae	Veronica	teucrium	Diptera	Syrphidae	Eristalinae	Volucella	bombylans	F	#10202
48.8287500N, 14.3137500E	2015-07-17	Asteraceae	Senecio	jacobaea	Diptera	Syrphidae	Syrphinae	Didea	alneti	M	#10203
48.8310083N, 14.2928250E	2015-06-26	Plantaginaceae	Veronica	teucrium	Diptera	Syrphidae	Syrphinae	Didea	alneti	M	#10204
48.8264083N, 14.3022778E	2015-07-06	Plantaginaceae	Veronica	teucrium	Diptera	Syrphidae	Syrphinae	Didea	alneti	F	#10205
48.8248611N, 14.3165278E	2015-07-15	Asteraceae	Inula	salicina	Diptera	Syrphidae	Eristalinae	Eristalis	horticola	F	#10206
48.8285000N, 14.3234444E	2015-08-01	Asteraceae	Cirsium	arvense	Diptera	Syrphidae	Eristalinae	Eristalis	pertinax	M	#10207
48.8287500N, 14.3137500E	2015-07-24	Apiaceae	Daucus	carota	Diptera	Syrphidae	Eristalinae	Eristalis	arbustorum	M	#10208
48.8285000N, 14.3234444E	2015-07-30	Asteraceae	Cirsium	arvense	Diptera	Syrphidae	Eristalinae	Eristalis	arbustorum	M	#10209
48.8287500N, 14.3137500E	2015-07-21	Apiaceae	Daucus	carota	Diptera	Syrphidae	Eristalinae	Eristalis	arbustorum	M	#10210
48.8287500N, 14.3137500E	2015-07-21	Apiaceae	Daucus	carota	Diptera	Syrphidae	Eristalinae	Eristalis	arbustorum	M	#10211
48.8248611N, 14.3165278E	2015-07-10	Asteraceae	Centaurea	scabiosa	Diptera	Syrphidae	Eristalinae	Eristalis	arbustorum	M	#10212
48.8285000N, 14.3234444E	2015-07-21	Apiaceae	Daucus	carota	Diptera	Syrphidae	Eristalinae	Eristalis	arbustorum	M	#10213
48.8352778N, 14.2601389E	2015-07-06	Apiaceae	Daucus	carota	Diptera	Syrphidae	Eristalinae	Eristalis	arbustorum	M	#10214
48.8248611N, 14.3165278E	2015-07-15	Caprifoliaceae	Knautia	arvensis	Diptera	Syrphidae	Eristalinae	Eristalis	intricaria	M	#10215
48.8287500N, 14.3137500E	2015-07-28	Apiaceae	Daucus	carota	Diptera	Syrphidae	Eristalinae	Eristalis	arbustorum	F	#10216
48.8285000N, 14.3234444E	2015-07-30	Apiaceae	Daucus	carota	Diptera	Syrphidae	Eristalinae	Eristalis	arbustorum	F	#10217
48.8248611N, 14.3165278E	2015-07-10	Asteraceae	Inula	salicina	Diptera	Syrphidae	Eristalinae	Eristalis	arbustorum	F	#10218
48.8285000N, 14.3234444E	2015-07-21	Apiaceae	Daucus	carota	Diptera	Syrphidae	Eristalinae	Eristalis	arbustorum	F	#10219
48.8287500N, 14.3137500E	2015-07-15	Lamiaceae	Trifolium	repens	Diptera	Syrphidae	Eristalinae	Eristalis	tenax	F	#10220
48.8287500N, 14.3137500E	2015-07-28	Apiaceae	Daucus	carota	Diptera	Syrphidae	Eristalinae	Eristalis	tenax	F	#10221
48.8248611N, 14.3165278E	2015-07-03	Rosaceae	Agrimonia	eupatoria	Diptera	Syrphidae	Eristalinae	Eristalis	tenax	F	#10222
48.8248611N, 14.3165278E	2015-07-23	Asteraceae	Centaurea	scabiosa	Diptera	Syrphidae	Eristalinae	Eristalis	tenax	F	#10223
48.8285000N, 14.3234444E	2015-08-01	Asteraceae	Cirsium	arvense	Diptera	Syrphidae	Eristalinae	Eristalis	tenax	F	#10224
48.8285000N, 14.3234444E	2015-07-26	Asteraceae	Calendula	officinalis	Diptera	Syrphidae	Eristalinae	Eristalis	tenax	M	#10225
48.8285000N, 14.3234444E	2015-07-28	Asteraceae	Cirsium	arvense	Diptera	Syrphidae	Eristalinae	Eristalis	tenax	M	#10226
48.8248611N, 14.3165278E	2015-07-15	Asteraceae	Centaurea	scabiosa	Diptera	Syrphidae	Syrphinae	Lapposyrphus	lapponicus	M	#10227
48.8248611N, 14.3165278E	2015-06-30	Rosaceae	Agrimonia	eupatoria	Diptera	Syrphidae	Syrphinae	Lapposyrphus	lapponicus	M	#10228
48.8248611N, 14.3165278E	2015-07-10	Asteraceae	Centaurea	scabiosa	Diptera	Syrphidae	Syrphinae	Lapposyrphus	lapponicus	M	#10229
48.8285000N, 14.3234444E	2015-07-19	Asteraceae	Centaurea	jacea	Diptera	Syrphidae	Syrphinae	Lapposyrphus	lapponicus	M	#10230
48.8310000N, 14.2872222E	2015-07-21	Asparagaceae	Anthericum	ramosum	Diptera	Syrphidae	Syrphinae	Lapposyrphus	lapponicus	M	#10231
48.8352778N, 14.2601389E	2015-07-19	Rosaceae	Agrimonia	eupatoria	Diptera	Syrphidae	Syrphinae	Lapposyrphus	lapponicus	M	#10232
48.8287500N, 14.3137500E	2015-07-21	Asteraceae	Senecio	jacobaea	Diptera	Syrphidae	Syrphinae	Lapposyrphus	lapponicus	M	#10233
48.8248611N, 14.3165278E	2015-07-17	Lamiaceae	Salvia	verticillata	Diptera	Syrphidae	Syrphinae	Lapposyrphus	lapponicus	M	#10234
48.8264083N, 14.3022778E	2015-07-02	Apiaceae	Aegopodium	podagraria	Diptera	Syrphidae	Syrphinae	Lapposyrphus	lapponicus	M	#10235
48.8287500N, 14.3137500E	2015-07-21	Rosaceae	Agrimonia	eupatoria	Diptera	Syrphidae	Syrphinae	Lapposyrphus	lapponicus	M	#10236
48.8248611N, 14.3165278E	2015-07-10	Lamiaceae	Salvia	verticillata	Diptera	Syrphidae	Syrphinae	Lapposyrphus	lapponicus	M	#10237
48.8248611N, 14.3165278E	2015-07-15	Asteraceae	Centaurea	scabiosa	Diptera	Syrphidae	Syrphinae	Lapposyrphus	lapponicus	M	#10238
48.8248611N, 14.3165278E	2015-06-30	Rosaceae	Agrimonia	eupatoria	Diptera	Syrphidae	Syrphinae	Lapposyrphus	lapponicus	M	#10239
48.8285000N, 14.3234444E	2015-07-28	Hypericaceae	Hypericum	perforatum	Diptera	Syrphidae	Syrphinae	Lapposyrphus	lapponicus	M	#10240
48.8248611N, 14.3165278E	2015-08-01	Asteraceae	Echinops	sphaerocephalus	Diptera	Syrphidae	Syrphinae	Lapposyrphus	lapponicus	M	#10241
48.8248611N, 14.3165278E	2015-06-29	Rosaceae	Agrimonia	eupatoria	Diptera	Syrphidae	Syrphinae	Lapposyrphus	lapponicus	M	#10242
48.8248611N, 14.3165278E	2015-07-15	Asteraceae	Centaurea	scabiosa	Diptera	Syrphidae	Syrphinae	Lapposyrphus	lapponicus	M	#10243
48.8248611N, 14.3165278E	2015-07-28	Scrophulariaceae	Verbascum	chaixii	Diptera	Syrphidae	Syrphinae	Lapposyrphus	lapponicus	M	#10244
48.8264083N, 14.3022778E	2015-07-11	Caprifoliaceae	Knautia	arvensis	Diptera	Syrphidae	Pipizinae	Pipiza	noctiluca	F	#10245
48.8310000N, 14.2872222E	2015-07-21	Asparagaceae	Anthericum	ramosum	Diptera	Syrphidae	Syrphinae	Lapposyrphus	lapponicus	M	#10246
48.8248611N, 14.3165278E	2015-07-28	Lamiaceae	Salvia	verticillata	Diptera	Syrphidae	Syrphinae	Lapposyrphus	lapponicus	M	#10247
48.8287500N, 14.3137500E	2015-07-17	Lamiaceae	Dracocephalum	moldavica	Diptera	Syrphidae	Syrphinae	Lapposyrphus	lapponicus	M	#10248
48.8310000N, 14.2872222E	2015-07-21	Asparagaceae	Anthericum	ramosum	Diptera	Syrphidae	Syrphinae	Lapposyrphus	lapponicus	M	#10249
48.8248611N, 14.3165278E	2015-07-15	Asteraceae	Centaurea	scabiosa	Diptera	Syrphidae	Syrphinae	Lapposyrphus	lapponicus	F	#10250
48.8310083N, 14.2928250E	2015-06-25	Plantaginaceae	Veronica	teucrium	Diptera	Syrphidae	Syrphinae	Lapposyrphus	lapponicus	F	#10251
48.8248611N, 14.3165278E	2015-07-17	Asteraceae	Centaurea	scabiosa	Diptera	Syrphidae	Syrphinae	Lapposyrphus	lapponicus	F	#10252
48.8248611N, 14.3165278E	2015-07-23	Asteraceae	Centaurea	scabiosa	Diptera	Syrphidae	Syrphinae	Lapposyrphus	lapponicus	F	#10253
48.8285000N, 14.3234444E	2015-07-21	Lamiaceae	Dracocephalum	moldavica	Diptera	Syrphidae	Syrphinae	Lapposyrphus	lapponicus	F	#10254
48.8248611N, 14.3165278E	2015-07-10	Asteraceae	Centaurea	scabiosa	Diptera	Syrphidae	Syrphinae	Lapposyrphus	lapponicus	F	#10255
48.8248611N, 14.3165278E	2015-06-26	Rubiaceae	Galium	verum	Diptera	Syrphidae	Syrphinae	Lapposyrphus	lapponicus	F	#10256
48.8248611N, 14.3165278E	2015-06-26	Rubiaceae	Galium	mollugo	Diptera	Syrphidae	Syrphinae	Lapposyrphus	lapponicus	F	#10257
48.8248611N, 14.3165278E	2015-07-17	Lamiaceae	Salvia	verticillata	Diptera	Syrphidae	Syrphinae	Lapposyrphus	lapponicus	F	#10258
48.8285000N, 14.3234444E	2015-07-21	Lamiaceae	Dracocephalum	moldavica	Diptera	Syrphidae	Syrphinae	Lapposyrphus	lapponicus	F	#10259
48.8352778N, 14.2601389E	2015-07-10	Campanulaceae	Campanula	patula	Diptera	Syrphidae	Syrphinae	Lapposyrphus	lapponicus	F	#10260
48.8248611N, 14.3165278E	2015-06-25	Fabaceae	Coronilla	varia	Diptera	Syrphidae	Syrphinae	Lapposyrphus	lapponicus	F	#10261
48.8264083N, 14.3022778E	2015-07-17	Rubiaceae	Galium	verum	Diptera	Syrphidae	Syrphinae	Lapposyrphus	lapponicus	F	#10262
48.8285000N, 14.3234444E	2015-08-01	Asteraceae	Cirsium	arvense	Diptera	Syrphidae	Syrphinae	Lapposyrphus	lapponicus	F	#10263
48.8287500N, 14.3137500E	2015-07-21	Rosaceae	Agrimonia	eupatoria	Diptera	Syrphidae	Syrphinae	Lapposyrphus	lapponicus	F	#10264
48.8248611N, 14.3165278E	2015-07-30	Asteraceae	Centaurea	scabiosa	Diptera	Syrphidae	Syrphinae	Scaeva	dignota	F	#10265
48.8285000N, 14.3234444E	2015-07-19	Caprifoliaceae	Knautia	arvensis	Diptera	Syrphidae	Syrphinae	Scaeva	selenitica	F	#10266
48.8287500N, 14.3137500E	2015-07-24	Rosaceae	Agrimonia	eupatoria	Diptera	Syrphidae	Syrphinae	Scaeva	selenitica	M	#10267
48.8287500N, 14.3137500E	2015-07-21	Asteraceae	Senecio	jacobaea	Diptera	Syrphidae	Syrphinae	Scaeva	pyrastri	M	#10268
48.8287500N, 14.3137500E	2015-07-13	Rosaceae	Agrimonia	eupatoria	Diptera	Syrphidae	Syrphinae	Scaeva	selenitica	M	#10269
48.8287500N, 14.3137500E	2015-07-24	Apiaceae	Daucus	carota	Diptera	Syrphidae	Eristalinae	Eristalis	nemorum	M	#10270
48.8287500N, 14.3137500E	2015-07-28	Apiaceae	Daucus	carota	Diptera	Syrphidae	Eristalinae	Eristalis	nemorum	M	#10271
48.8287500N, 14.3137500E	2015-07-28	Apiaceae	Daucus	carota	Diptera	Syrphidae	Eristalinae	Eristalis	nemorum	M	#10272
48.8285000N, 14.3234444E	2015-07-28	Caprifoliaceae	Knautia	arvensis	Diptera	Syrphidae	Eristalinae	Eristalis	nemorum	M	#10273
48.8287500N, 14.3137500E	2015-07-23	Apiaceae	Daucus	carota	Diptera	Syrphidae	Eristalinae	Eristalis	nemorum	M	#10274
48.8248611N, 14.3165278E	2015-07-06	Caprifoliaceae	Knautia	arvensis	Diptera	Syrphidae	Eristalinae	Eristalis	nemorum	M	#10275
48.8287500N, 14.3137500E	2015-07-15	Apiaceae	Daucus	carota	Diptera	Syrphidae	Eristalinae	Eristalis	nemorum	M	#10276
48.8264083N, 14.3022778E	2015-07-02	Apiaceae	Aegopodium	podagraria	Diptera	Syrphidae	Eristalinae	Eristalis	nemorum	M	#10277
48.8285000N, 14.3234444E	2015-07-28	Apiaceae	Daucus	carota	Diptera	Syrphidae	Eristalinae	Eristalis	nemorum	M	#10278
48.8248611N, 14.3165278E	2015-07-10	Rubiaceae	Galium	mollugo	Diptera	Syrphidae	Eristalinae	Eristalis	nemorum	M	#10279
48.8285000N, 14.3234444E	2015-07-26	Asteraceae	Cirsium	arvense	Diptera	Syrphidae	Eristalinae	Eristalis	nemorum	M	#10280
48.8285000N, 14.3234444E	2015-07-26	Apiaceae	Daucus	carota	Diptera	Syrphidae	Eristalinae	Eristalis	nemorum	M	#10281
48.8248611N, 14.3165278E	2015-07-02	Asteraceae	Centaurea	scabiosa	Diptera	Syrphidae	Eristalinae	Eristalis	nemorum	M	#10282
48.8285000N, 14.3234444E	2015-07-28	Asteraceae	Achillea	millefolium	Diptera	Syrphidae	Eristalinae	Eristalis	nemorum	M	#10283
48.8285000N, 14.3234444E	2015-07-26	Asteraceae	Cirsium	arvense	Diptera	Syrphidae	Eristalinae	Eristalis	nemorum	M	#10284
48.8285000N, 14.3234444E	2015-07-26	Asteraceae	Cirsium	arvense	Diptera	Syrphidae	Eristalinae	Eristalis	nemorum	M	#10285
48.8287500N, 14.3137500E	2015-07-21	Apiaceae	Daucus	carota	Diptera	Syrphidae	Eristalinae	Eristalis	nemorum	M	#10286
48.8264083N, 14.3022778E	2015-07-02	Plantaginaceae	Veronica	teucrium	Diptera	Syrphidae	Eristalinae	Eristalis	nemorum	M	#10287
48.8248611N, 14.3165278E	2015-06-26	Asteraceae	Centaurea	scabiosa	Diptera	Syrphidae	Eristalinae	Eristalis	nemorum	F	#10288
48.8248611N, 14.3165278E	2015-07-06	Asteraceae	Centaurea	scabiosa	Diptera	Syrphidae	Eristalinae	Eristalis	nemorum	F	#10289
48.8285000N, 14.3234444E	2015-07-30	Asteraceae	Achillea	millefolium	Diptera	Syrphidae	Eristalinae	Eristalis	nemorum	F	#10290
48.8310083N, 14.2928250E	2015-07-11	Asteraceae	Achillea	millefolium	Diptera	Syrphidae	Eristalinae	Eristalis	nemorum	F	#10291
48.8248611N, 14.3165278E	2015-07-10	Asteraceae	Centaurea	scabiosa	Diptera	Syrphidae	Eristalinae	Eristalis	nemorum	F	#10292
48.8248611N, 14.3165278E	2015-07-10	Asteraceae	Centaurea	scabiosa	Diptera	Syrphidae	Eristalinae	Eristalis	nemorum	F	#10293
48.8285000N, 14.3234444E	2015-08-01	Asteraceae	Cirsium	arvense	Diptera	Syrphidae	Eristalinae	Eristalis	nemorum	F	#10294
48.8248611N, 14.3165278E	2015-07-10	Asteraceae	Centaurea	scabiosa	Diptera	Syrphidae	Eristalinae	Eristalis	nemorum	F	#10295
48.8248611N, 14.3165278E	2015-07-10	Asteraceae	Inula	salicina	Diptera	Syrphidae	Eristalinae	Eristalis	nemorum	F	#10296
48.8248611N, 14.3165278E	2015-07-15	Rosaceae	Agrimonia	eupatoria	Diptera	Syrphidae	Eristalinae	Eristalis	nemorum	F	#10297
48.8285000N, 14.3234444E	2015-07-26	Apiaceae	Daucus	carota	Diptera	Syrphidae	Eristalinae	Eristalis	nemorum	F	#10298
48.8248611N, 14.3165278E	2015-07-10	Asteraceae	Centaurea	scabiosa	Diptera	Syrphidae	Eristalinae	Eristalis	nemorum	F	#10299
48.8248611N, 14.3165278E	2015-07-15	Asteraceae	Centaurea	scabiosa	Diptera	Syrphidae	Eristalinae	Eristalis	nemorum	M	#10300
48.8264083N, 14.3022778E	2015-07-02	Apiaceae	Aegopodium	podagraria	Diptera	Syrphidae	Eristalinae	Eristalis	nemorum	F	#10301
48.8264083N, 14.3022778E	2015-07-17	Asteraceae	Achillea	millefolium	Diptera	Syrphidae	Eristalinae	Eristalis	nemorum	F	#10302
48.8264083N, 14.3022778E	2015-07-02	Apiaceae	Aegopodium	podagraria	Diptera	Syrphidae	Eristalinae	Eristalis	nemorum	F	#10303
48.8248611N, 14.3165278E	2015-07-07	Rubiaceae	Galium	verum	Diptera	Syrphidae	Eristalinae	Eristalis	nemorum	F	#10304
48.8264083N, 14.3022778E	2015-07-17	Asteraceae	Achillea	millefolium	Diptera	Syrphidae	Eristalinae	Eristalis	nemorum	F	#10305
48.8248611N, 14.3165278E	2015-07-03	Caprifoliaceae	Knautia	arvensis	Diptera	Syrphidae	Eristalinae	Eristalis	nemorum	F	#10306
48.8248611N, 14.3165278E	2015-07-02	Asteraceae	Centaurea	scabiosa	Diptera	Syrphidae	Eristalinae	Eristalis	nemorum	F	#10307
48.8264083N, 14.3022778E	2015-07-10	Asteraceae	Achillea	millefolium	Diptera	Syrphidae	Eristalinae	Eristalis	nemorum	F	#10308
48.8264083N, 14.3022778E	2015-07-15	Asteraceae	Achillea	millefolium	Diptera	Syrphidae	Eristalinae	Eristalis	nemorum	F	#10309
48.8248611N, 14.3165278E	2015-07-10	Rubiaceae	Galium	mollugo	Diptera	Syrphidae	Syrphinae	Melanostoma	mellinum	F	#10310
48.8248611N, 14.3165278E	2015-07-03	Asteraceae	Centaurea	scabiosa	Diptera	Syrphidae	Syrphinae	Syrphus	torvus	M	#10311
48.8248611N, 14.3165278E	2015-07-07	Rubiaceae	Galium	verum	Diptera	Syrphidae	Syrphinae	Syrphus	torvus	M	#10312
48.8248611N, 14.3165278E	2015-07-07	Rubiaceae	Galium	verum	Diptera	Syrphidae	Syrphinae	Syrphus	torvus	M	#10313
48.8352778N, 14.2601389E	2015-07-19	Rosaceae	Agrimonia	eupatoria	Diptera	Syrphidae	Syrphinae	Syrphus	torvus	M	#10314
48.8264083N, 14.3022778E	2015-07-17	Rubiaceae	Galium	verum	Diptera	Syrphidae	Syrphinae	Syrphus	torvus	M	#10315
48.8248611N, 14.3165278E	2015-07-28	Apiaceae	Pastinaca	sativa	Diptera	Syrphidae	Syrphinae	Syrphus	torvus	M	#10316
48.8248611N, 14.3165278E	2015-07-24	Asteraceae	Echinops	sphaerocephalus	Diptera	Syrphidae	Syrphinae	Syrphus	torvus	M	#10317
48.8248611N, 14.3165278E	2015-07-17	Lamiaceae	Salvia	verticillata	Diptera	Syrphidae	Syrphinae	Syrphus	torvus	M	#10318
48.8248611N, 14.3165278E	2015-07-24	Asteraceae	Echinops	sphaerocephalus	Diptera	Syrphidae	Syrphinae	Syrphus	torvus	M	#10319
48.8248611N, 14.3165278E	2015-07-10	Asteraceae	Centaurea	scabiosa	Diptera	Syrphidae	Syrphinae	Syrphus	torvus	M	#10320
48.8287500N, 14.3137500E	2015-07-19	Rubiaceae	Galium	verum	Diptera	Syrphidae	Syrphinae	Syrphus	torvus	M	#10321
48.8248611N, 14.3165278E	2015-07-07	Plantaginaceae	Plantago	media	Diptera	Syrphidae	Syrphinae	Syrphus	torvus	M	#10322
48.8248611N, 14.3165278E	2015-07-10	Asteraceae	Centaurea	scabiosa	Diptera	Syrphidae	Syrphinae	Syrphus	torvus	M	#10323
48.8248611N, 14.3165278E	2015-06-30	Asteraceae	Centaurea	scabiosa	Diptera	Syrphidae	Syrphinae	Syrphus	torvus	M	#10324
48.8287500N, 14.3137500E	2015-07-19	Rubiaceae	Galium	verum	Diptera	Syrphidae	Syrphinae	Syrphus	torvus	M	#10325
48.8287500N, 14.3137500E	2015-07-23	Asteraceae	Leontodon	autumnalis	Diptera	Syrphidae	Syrphinae	Syrphus	torvus	M	#10326
48.8248611N, 14.3165278E	2015-06-29	Rosaceae	Agrimonia	eupatoria	Diptera	Syrphidae	Syrphinae	Syrphus	torvus	M	#10327
48.8248611N, 14.3165278E	2015-07-24	Scrophulariaceae	Verbascum	chaixii	Diptera	Syrphidae	Syrphinae	Syrphus	torvus	M	#10328
48.8248611N, 14.3165278E	2015-07-10	Rubiaceae	Galium	verum	Diptera	Syrphidae	Syrphinae	Syrphus	torvus	M	#10329
48.8287500N, 14.3137500E	2015-07-15	Fabaceae	Coronilla	varia	Diptera	Syrphidae	Syrphinae	Syrphus	torvus	M	#10330
48.8248611N, 14.3165278E	2015-07-10	Asteraceae	Inula	salicina	Diptera	Syrphidae	Syrphinae	Syrphus	torvus	M	#10331
48.8285000N, 14.3234444E	2015-07-26	Asteraceae	Cirsium	arvense	Diptera	Syrphidae	Syrphinae	Syrphus	torvus	M	#10332
48.8248611N, 14.3165278E	2015-07-15	Asteraceae	Centaurea	scabiosa	Diptera	Syrphidae	Syrphinae	Syrphus	torvus	M	#10333
48.8287500N, 14.3137500E	2015-07-15	Apiaceae	Pimpinella	saxifraga	Diptera	Syrphidae	Syrphinae	Syrphus	torvus	M	#10334
48.8248611N, 14.3165278E	2015-07-06	Asteraceae	Centaurea	scabiosa	Diptera	Syrphidae	Syrphinae	Syrphus	torvus	M	#10335
48.8287500N, 14.3137500E	2015-07-15	Asteraceae	Leontodon	autumnalis	Diptera	Syrphidae	Syrphinae	Syrphus	torvus	M	#10336
48.8248611N, 14.3165278E	2015-07-10	Asteraceae	Centaurea	scabiosa	Diptera	Syrphidae	Syrphinae	Syrphus	torvus	M	#10337
48.8248611N, 14.3165278E	2015-07-15	Asteraceae	Centaurea	scabiosa	Diptera	Syrphidae	Syrphinae	Syrphus	torvus	M	#10338
48.8352778N, 14.2601389E	2015-07-19	Hypericaceae	Hypericum	perforatum	Diptera	Syrphidae	Syrphinae	Syrphus	torvus	M	#10339
48.8248611N, 14.3165278E	2015-07-10	Asteraceae	Centaurea	scabiosa	Diptera	Syrphidae	Syrphinae	Syrphus	torvus	M	#10340
48.8248611N, 14.3165278E	2015-07-10	Asteraceae	Inula	salicina	Diptera	Syrphidae	Syrphinae	Syrphus	torvus	M	#10341
48.8287500N, 14.3137500E	2015-07-23	Rosaceae	Agrimonia	eupatoria	Diptera	Syrphidae	Syrphinae	Syrphus	torvus	M	#10342
48.8285000N, 14.3234444E	2015-07-30	Rosaceae	Rubus	sp	Diptera	Syrphidae	Syrphinae	Syrphus	torvus	F	#10343
48.8248611N, 14.3165278E	2015-07-03	Rosaceae	Agrimonia	eupatoria	Diptera	Syrphidae	Syrphinae	Syrphus	torvus	F	#10344
48.8285000N, 14.3234444E	2015-07-30	Asteraceae	Calendula	officinalis	Diptera	Syrphidae	Syrphinae	Syrphus	torvus	F	#10345
48.8248611N, 14.3165278E	2015-07-07	Rubiaceae	Galium	verum	Diptera	Syrphidae	Syrphinae	Syrphus	torvus	F	#10346
48.8264083N, 14.3022778E	2015-07-02	Apiaceae	Aegopodium	podagraria	Diptera	Syrphidae	Syrphinae	Syrphus	torvus	M	#10347
48.8248611N, 14.3165278E	2015-07-10	Asteraceae	Centaurea	scabiosa	Diptera	Syrphidae	Syrphinae	Syrphus	torvus	F	#10348
48.8264083N, 14.3022778E	2015-07-02	Apiaceae	Aegopodium	podagraria	Diptera	Syrphidae	Syrphinae	Syrphus	torvus	F	#10349
48.8352778N, 14.2601389E	2015-07-19	Rosaceae	Agrimonia	eupatoria	Diptera	Syrphidae	Syrphinae	Syrphus	torvus	F	#10350
48.8248611N, 14.3165278E	2015-07-10	Asteraceae	Centaurea	scabiosa	Diptera	Syrphidae	Syrphinae	Syrphus	torvus	F	#10351
48.8248611N, 14.3165278E	2015-07-23	Asteraceae	Centaurea	scabiosa	Diptera	Syrphidae	Syrphinae	Syrphus	torvus	F	#10352
48.8352778N, 14.2601389E	2015-07-19	Hypericaceae	Hypericum	perforatum	Diptera	Syrphidae	Syrphinae	Syrphus	torvus	F	#10353
48.8248611N, 14.3165278E	2015-07-10	Asteraceae	Centaurea	scabiosa	Diptera	Syrphidae	Syrphinae	Syrphus	torvus	F	#10354
48.8287500N, 14.3137500E	2015-07-21	Asteraceae	Senecio	jacobaea	Diptera	Syrphidae	Syrphinae	Syrphus	torvus	F	#10355
48.8287500N, 14.3137500E	2015-07-21	Asteraceae	Senecio	jacobaea	Diptera	Syrphidae	Syrphinae	Syrphus	torvus	F	#10356
48.8352778N, 14.2601389E	2015-07-19	Hypericaceae	Hypericum	perforatum	Diptera	Syrphidae	Syrphinae	Syrphus	torvus	F	#10357
48.8248611N, 14.3165278E	2015-07-15	Asteraceae	Centaurea	scabiosa	Diptera	Syrphidae	Syrphinae	Syrphus	torvus	F	#10358
48.8248611N, 14.3165278E	2015-07-10	Rubiaceae	Galium	verum	Diptera	Syrphidae	Syrphinae	Syrphus	torvus	F	#10359
48.8287500N, 14.3137500E	2015-07-24	Rosaceae	Agrimonia	eupatoria	Diptera	Syrphidae	Syrphinae	Syrphus	torvus	F	#10360
48.8248611N, 14.3165278E	2015-07-15	Asteraceae	Centaurea	scabiosa	Diptera	Syrphidae	Syrphinae	Syrphus	torvus	M	#10361
48.8248611N, 14.3165278E	2015-07-15	Asteraceae	Centaurea	scabiosa	Diptera	Syrphidae	Syrphinae	Syrphus	torvus	M	#10362
48.8248611N, 14.3165278E	2015-07-15	Asteraceae	Centaurea	scabiosa	Diptera	Syrphidae	Syrphinae	Syrphus	torvus	M	#10363
48.8248611N, 14.3165278E	2015-07-17	Asteraceae	Centaurea	scabiosa	Diptera	Syrphidae	Syrphinae	Syrphus	torvus	M	#10364
48.8264083N, 14.3022778E	2015-07-17	Fabaceae	Lotus	corniculatus	Diptera	Syrphidae	Syrphinae	Syrphus	torvus	F	#10365
48.8287500N, 14.3137500E	2015-07-24	Apiaceae	Daucus	carota	Diptera	Syrphidae	Syrphinae	Syrphus	torvus	F	#10366
48.8248611N, 14.3165278E	2015-07-15	Asteraceae	Centaurea	scabiosa	Diptera	Syrphidae	Syrphinae	Syrphus	torvus	F	#10367
48.8248611N, 14.3165278E	2015-07-17	Asteraceae	Centaurea	scabiosa	Diptera	Syrphidae	Syrphinae	Syrphus	torvus	F	#10368
48.8248611N, 14.3165278E	2015-06-30	Asteraceae	Centaurea	scabiosa	Diptera	Syrphidae	Syrphinae	Syrphus	torvus	F	#10369
48.8287500N, 14.3137500E	2015-07-24	Rosaceae	Agrimonia	eupatoria	Diptera	Syrphidae	Syrphinae	Syrphus	torvus	F	#10370
48.8248611N, 14.3165278E	2015-07-03	Rosaceae	Agrimonia	eupatoria	Diptera	Syrphidae	Syrphinae	Syrphus	torvus	F	#10371
48.8248611N, 14.3165278E	2015-07-10	Asteraceae	Centaurea	scabiosa	Diptera	Syrphidae	Syrphinae	Syrphus	torvus	F	#10372
48.8248611N, 14.3165278E	2015-07-15	Asteraceae	Inula	salicina	Diptera	Syrphidae	Syrphinae	Syrphus	torvus	F	#10373
48.8248611N, 14.3165278E	2015-07-15	Asteraceae	Centaurea	scabiosa	Diptera	Syrphidae	Syrphinae	Syrphus	torvus	F	#10374
48.8248611N, 14.3165278E	2015-07-28	Asteraceae	Centaurea	scabiosa	Diptera	Syrphidae	Syrphinae	Syrphus	torvus	F	#10375
48.8352778N, 14.2601389E	2015-07-06	Rosaceae	Agrimonia	eupatoria	Diptera	Syrphidae	Syrphinae	Syrphus	torvus	F	#10376
48.8248611N, 14.3165278E	2015-07-15	Asteraceae	Centaurea	scabiosa	Diptera	Syrphidae	Syrphinae	Syrphus	torvus	F	#10377
48.8248611N, 14.3165278E	2015-07-03	Rosaceae	Agrimonia	eupatoria	Diptera	Syrphidae	Syrphinae	Syrphus	torvus	F	#10378
48.8248611N, 14.3165278E	2015-07-10	Asteraceae	Centaurea	scabiosa	Diptera	Syrphidae	Syrphinae	Syrphus	torvus	F	#10379
48.8248611N, 14.3165278E	2015-07-10	Lamiaceae	Salvia	verticillata	Diptera	Syrphidae	Syrphinae	Syrphus	torvus	F	#10380
48.8287500N, 14.3137500E	2015-07-24	Rosaceae	Agrimonia	eupatoria	Diptera	Syrphidae	Syrphinae	Syrphus	torvus	M	#10381
48.8287500N, 14.3137500E	2015-07-19	Rosaceae	Agrimonia	eupatoria	Diptera	Syrphidae	Syrphinae	Syrphus	torvus	M	#10382
48.8287500N, 14.3137500E	2015-07-19	Fabaceae	Coronilla	varia	Diptera	Syrphidae	Syrphinae	Syrphus	torvus	M	#10383
48.8248611N, 14.3165278E	2015-07-10	Lamiaceae	Salvia	verticillata	Diptera	Syrphidae	Syrphinae	Syrphus	torvus	M	#10384
48.8287500N, 14.3137500E	2015-07-19	Asteraceae	Leontodon	autumnalis	Diptera	Syrphidae	Syrphinae	Syrphus	torvus	M	#10385
48.8287500N, 14.3137500E	2015-07-17	Apiaceae	Daucus	carota	Diptera	Syrphidae	Syrphinae	Syrphus	torvus	M	#10386
48.8248611N, 14.3165278E	2015-06-30	Asteraceae	Centaurea	scabiosa	Diptera	Syrphidae	Syrphinae	Syrphus	torvus	M	#10387
48.8285000N, 14.3234444E	2015-07-26	Asteraceae	Echinops	sphaerocephalus	Diptera	Syrphidae	Syrphinae	Syrphus	torvus	M	#10388
48.8287500N, 14.3137500E	2015-07-17	Lamiaceae	Dracocephalum	moldavica	Diptera	Syrphidae	Syrphinae	Syrphus	torvus	M	#10389
48.8248611N, 14.3165278E	2015-07-10	Asteraceae	Centaurea	scabiosa	Diptera	Syrphidae	Syrphinae	Syrphus	torvus	M	#10390
48.8248611N, 14.3165278E	2015-07-15	Rosaceae	Agrimonia	eupatoria	Diptera	Syrphidae	Syrphinae	Syrphus	torvus	M	#10391
48.8287500N, 14.3137500E	2015-07-19	Rosaceae	Agrimonia	eupatoria	Diptera	Syrphidae	Syrphinae	Syrphus	torvus	M	#10392
48.8287500N, 14.3137500E	2015-07-19	Asteraceae	Leontodon	autumnalis	Diptera	Syrphidae	Syrphinae	Syrphus	torvus	M	#10393
48.8248611N, 14.3165278E	2015-07-17	Asteraceae	Centaurea	scabiosa	Diptera	Syrphidae	Syrphinae	Syrphus	torvus	M	#10394
48.8248611N, 14.3165278E	2015-07-10	Asteraceae	Centaurea	scabiosa	Diptera	Syrphidae	Syrphinae	Syrphus	vitripennis	M	#10395
48.8248611N, 14.3165278E	2015-07-24	Scrophulariaceae	Verbascum	chaixii	Diptera	Syrphidae	Syrphinae	Syrphus	vitripennis	M	#10396
48.8248611N, 14.3165278E	2015-06-29	Rubiaceae	Galium	mollugo	Diptera	Syrphidae	Syrphinae	Syrphus	vitripennis	M	#10397
48.8287500N, 14.3137500E	2015-07-21	Asteraceae	Senecio	jacobaea	Diptera	Syrphidae	Syrphinae	Syrphus	vitripennis	F	#10398
48.8248611N, 14.3165278E	2015-07-10	Asteraceae	Centaurea	scabiosa	Diptera	Syrphidae	Syrphinae	Syrphus	vitripennis	F	#10399
48.8264083N, 14.3022778E	2015-07-03	Apiaceae	Aegopodium	podagraria	Diptera	Syrphidae	Syrphinae	Syrphus	vitripennis	F	#10400
48.8285000N, 14.3234444E	2015-07-30	Rosaceae	Agrimonia	eupatoria	Diptera	Syrphidae	Syrphinae	Syrphus	vitripennis	F	#10401
48.8248611N, 14.3165278E	2015-07-03	Asteraceae	Centaurea	scabiosa	Diptera	Syrphidae	Syrphinae	Syrphus	vitripennis	F	#10402
48.8248611N, 14.3165278E	2015-07-15	Asteraceae	Centaurea	scabiosa	Diptera	Syrphidae	Syrphinae	Syrphus	ribesii	F	#10403
48.8248611N, 14.3165278E	2015-07-03	Rosaceae	Agrimonia	eupatoria	Diptera	Syrphidae	Syrphinae	Syrphus	ribesii	F	#10404
48.8287500N, 14.3137500E	2015-07-24	Apiaceae	Daucus	carota	Diptera	Syrphidae	Syrphinae	Syrphus	ribesii	F	#10405
48.8287500N, 14.3137500E	2015-07-19	Asteraceae	Leontodon	autumnalis	Diptera	Syrphidae	Syrphinae	Syrphus	ribesii	F	#10406
48.8248611N, 14.3165278E	2015-07-10	Asteraceae	Centaurea	scabiosa	Diptera	Syrphidae	Syrphinae	Syrphus	ribesii	F	#10407
48.8264083N, 14.3022778E	2015-07-17	Rubiaceae	Galium	verum	Diptera	Syrphidae	Syrphinae	Syrphus	vitripennis	F	#10408
48.8248611N, 14.3165278E	2015-07-03	Lamiaceae	Salvia	verticillata	Diptera	Syrphidae	Syrphinae	Syrphus	ribesii	F	#10409
48.8248611N, 14.3165278E	2015-07-06	Asteraceae	Centaurea	scabiosa	Diptera	Syrphidae	Syrphinae	Syrphus	ribesii	F	#10410
48.8248611N, 14.3165278E	2015-06-29	Rubiaceae	Galium	mollugo	Diptera	Syrphidae	Syrphinae	Syrphus	ribesii	F	#10411
48.8248611N, 14.3165278E	2015-07-17	Rubiaceae	Galium	verum	Diptera	Syrphidae	Syrphinae	Syrphus	vitripennis	F	#10412
48.8287500N, 14.3137500E	2015-07-19	Asteraceae	Leontodon	autumnalis	Diptera	Syrphidae	Syrphinae	Syrphus	ribesii	F	#10413
48.8287500N, 14.3137500E	2015-07-24	Rosaceae	Agrimonia	eupatoria	Diptera	Syrphidae	Syrphinae	Syrphus	vitripennis	F	#10414
48.8287500N, 14.3137500E	2015-07-23	Rosaceae	Agrimonia	eupatoria	Diptera	Syrphidae	Syrphinae	Syrphus	vitripennis	F	#10415
48.8285000N, 14.3234444E	2015-07-26	Asteraceae	Calendula	officinalis	Diptera	Syrphidae	Syrphinae	Syrphus	ribesii	F	#10416
48.8248611N, 14.3165278E	2015-07-10	Asteraceae	Centaurea	scabiosa	Diptera	Syrphidae	Syrphinae	Syrphus	vitripennis	F	#10417
48.8287500N, 14.3137500E	2015-07-15	Asteraceae	Leontodon	autumnalis	Diptera	Syrphidae	Syrphinae	Syrphus	ribesii	F	#10418
48.8287500N, 14.3137500E	2015-07-21	Asteraceae	Senecio	jacobaea	Diptera	Syrphidae	Syrphinae	Syrphus	ribesii	F	#10419
48.8248611N, 14.3165278E	2015-07-15	Asteraceae	Inula	salicina	Diptera	Syrphidae	Syrphinae	Syrphus	vitripennis	F	#10420
48.8248611N, 14.3165278E	2015-07-15	Rubiaceae	Galium	verum	Diptera	Syrphidae	Syrphinae	Syrphus	vitripennis	F	#10421
48.8248611N, 14.3165278E	2015-07-10	Rubiaceae	Galium	verum	Diptera	Syrphidae	Syrphinae	Syrphus	vitripennis	F	#10422
48.8287500N, 14.3137500E	2015-07-15	Asteraceae	Leontodon	autumnalis	Diptera	Syrphidae	Syrphinae	Syrphus	ribesii	F	#10423
48.8287500N, 14.3137500E	2015-07-21	Asteraceae	Calendula	officinalis	Diptera	Syrphidae	Syrphinae	Syrphus	ribesii	F	#10424
48.8248611N, 14.3165278E	2015-07-11	Rubiaceae	Galium	verum	Diptera	Syrphidae	Syrphinae	Syrphus	vitripennis	M	#10425
48.8248611N, 14.3165278E	2015-07-10	Asteraceae	Centaurea	scabiosa	Diptera	Syrphidae	Syrphinae	Syrphus	ribesii	M	#10426
48.8248611N, 14.3165278E	2015-07-15	Asteraceae	Centaurea	scabiosa	Diptera	Syrphidae	Syrphinae	Syrphus	ribesii	M	#10427
48.8264083N, 14.3022778E	2015-07-02	Apiaceae	Aegopodium	podagraria	Diptera	Syrphidae	Syrphinae	Syrphus	ribesii	M	#10428
48.8248611N, 14.3165278E	2015-07-06	Asteraceae	Inula	salicina	Diptera	Syrphidae	Syrphinae	Syrphus	vitripennis	M	#10429
48.8248611N, 14.3165278E	2015-07-03	Rosaceae	Agrimonia	eupatoria	Diptera	Syrphidae	Syrphinae	Syrphus	ribesii	M	#10430
48.8248611N, 14.3165278E	2015-07-28	Apiaceae	Pastinaca	sativa	Diptera	Syrphidae	Syrphinae	Syrphus	ribesii	M	#10431
48.8248611N, 14.3165278E	2015-07-10	Asteraceae	Centaurea	scabiosa	Diptera	Syrphidae	Syrphinae	Syrphus	vitripennis	F	#10432
48.8352778N, 14.2601389E	2015-07-10	Rosaceae	Agrimonia	eupatoria	Diptera	Syrphidae	Syrphinae	Syrphus	vitripennis	M	#10433
48.8248611N, 14.3165278E	2015-07-15	Lamiaceae	Salvia	verticillata	Diptera	Syrphidae	Syrphinae	Syrphus	vitripennis	M	#10434
48.8248611N, 14.3165278E	2015-07-03	Rubiaceae	Galium	mollugo	Diptera	Syrphidae	Syrphinae	Syrphus	vitripennis	M	#10435
48.8248611N, 14.3165278E	2015-07-28	Asteraceae	Centaurea	jacea	Diptera	Syrphidae	Syrphinae	Syrphus	ribesii	M	#10436
48.8248611N, 14.3165278E	2015-07-06	Lamiaceae	Salvia	verticillata	Diptera	Syrphidae	Syrphinae	Syrphus	vitripennis	M	#10437
48.8248611N, 14.3165278E	2015-07-03	Rosaceae	Agrimonia	eupatoria	Diptera	Syrphidae	Syrphinae	Syrphus	ribesii	M	#10438
48.8248611N, 14.3165278E	2015-07-15	Asteraceae	Centaurea	scabiosa	Diptera	Syrphidae	Syrphinae	Syrphus	vitripennis	M	#10439
48.8287500N, 14.3137500E	2015-07-24	Rosaceae	Agrimonia	eupatoria	Diptera	Syrphidae	Syrphinae	Syrphus	ribesii	M	#10440
48.8248611N, 14.3165278E	2015-07-10	Asteraceae	Centaurea	scabiosa	Diptera	Syrphidae	Syrphinae	Syrphus	ribesii	M	#10441
48.8248611N, 14.3165278E	2015-07-15	Asteraceae	Centaurea	scabiosa	Diptera	Syrphidae	Syrphinae	Epistrophe	grossulariae	M	#10442
48.8248611N, 14.3165278E	2015-07-15	Asteraceae	Centaurea	scabiosa	Diptera	Syrphidae	Syrphinae	Syrphus	vitripennis	M	#10443
48.8248611N, 14.3165278E	2015-07-10	Rubiaceae	Galium	verum	Diptera	Syrphidae	Syrphinae	Syrphus	ribesii	F	#10444
48.8248611N, 14.3165278E	2015-07-10	Rosaceae	Agrimonia	eupatoria	Diptera	Syrphidae	Syrphinae	Syrphus	vitripennis	F	#10445
48.8287500N, 14.3137500E	2015-07-15	Rubiaceae	Galium	verum	Diptera	Syrphidae	Pipizinae	Pipizella	viduata	M	#10446
48.8264083N, 14.3022778E	2015-07-02	Plantaginaceae	Veronica	teucrium	Diptera	Syrphidae	Pipizinae	Pipizella	viduata	M	#10447
48.8287500N, 14.3137500E	2015-07-15	Rubiaceae	Galium	verum	Diptera	Syrphidae	Pipizinae	Pipizella	viduata	M	#10448
48.8287500N, 14.3137500E	2015-07-23	Apiaceae	Daucus	carota	Diptera	Syrphidae	Pipizinae	Pipizella	viduata	M	#10449
48.8264083N, 14.3022778E	2015-07-17	Rubiaceae	Galium	verum	Diptera	Syrphidae	Pipizinae	Pipizella	viduata	M	#10450
48.8264083N, 14.3022778E	2015-07-02	Plantaginaceae	Veronica	teucrium	Diptera	Syrphidae	Pipizinae	Pipizella	viduata	M	#10451
48.8310083N, 14.2928250E	2015-07-11	Rubiaceae	Galium	verum	Diptera	Syrphidae	Pipizinae	Pipizella	viduata	M	#10452
48.8287500N, 14.3137500E	2015-07-15	Rosaceae	Rubus	sp	Diptera	Syrphidae	Pipizinae	Pipizella	viduata	M	#10453
48.8310083N, 14.2928250E	2015-07-10	Rubiaceae	Galium	verum	Diptera	Syrphidae	Pipizinae	Pipizella	viduata	M	#10454
48.8287500N, 14.3137500E	2015-07-17	Rubiaceae	Galium	verum	Diptera	Syrphidae	Pipizinae	Pipizella	viduata	M	#10455
48.8310083N, 14.2928250E	2015-07-11	Campanulaceae	Campanula	rapunculoides	Diptera	Syrphidae	Pipizinae	Pipizella	viduata	M	#10456
48.8287500N, 14.3137500E	2015-07-15	Apiaceae	Daucus	carota	Diptera	Syrphidae	Pipizinae	Pipizella	annulata	M	#10457
48.8287500N, 14.3137500E	2015-07-21	Rubiaceae	Galium	verum	Diptera	Syrphidae	Pipizinae	Pipizella	viduata	M	#10458
48.8287500N, 14.3137500E	2015-07-15	Rubiaceae	Galium	verum	Diptera	Syrphidae	Pipizinae	Pipizella	viduata	M	#10459
48.8287500N, 14.3137500E	2015-07-21	Asteraceae	Calendula	officinalis	Diptera	Syrphidae	Pipizinae	Pipizella	viduata	M	#10460
48.8287500N, 14.3137500E	2015-07-21	Apiaceae	Daucus	carota	Diptera	Syrphidae	Pipizinae	Pipizella	annulata	M	#10461
48.8264083N, 14.3022778E	2015-07-15	Rubiaceae	Galium	verum	Diptera	Syrphidae	Pipizinae	Pipizella	viduata	M	#10462
48.8264083N, 14.3022778E	2015-07-11	Cistaceae	Helianthemum	grandiflorum	Diptera	Syrphidae	Pipizinae	Pipizella	viduata	F	#10463
48.8310083N, 14.2928250E	2015-07-11	Rubiaceae	Galium	verum	Diptera	Syrphidae	Pipizinae	Pipizella	viduata	F	#10464
48.8287500N, 14.3137500E	2015-07-15	Rubiaceae	Galium	verum	Diptera	Syrphidae	Pipizinae	Pipizella	viduata	F	#10465
48.8264083N, 14.3022778E	2015-07-03	Rubiaceae	Galium	verum	Diptera	Syrphidae	Pipizinae	Pipizella	viduata	F	#10466
48.8287500N, 14.3137500E	2015-07-21	Apiaceae	Daucus	carota	Diptera	Syrphidae	Pipizinae	Pipizella	viduata	F	#10467
48.8264083N, 14.3022778E	2015-07-11	Rubiaceae	Galium	verum	Diptera	Syrphidae	Pipizinae	Pipizella	viduata	F	#10468
48.8287500N, 14.3137500E	2015-07-21	Apiaceae	Daucus	carota	Diptera	Syrphidae	Pipizinae	Pipizella	viduata	F	#10469
48.8264083N, 14.3022778E	2015-07-10	Rubiaceae	Galium	verum	Diptera	Syrphidae	Pipizinae	Pipizella	viduata	F	#10470
48.8287500N, 14.3137500E	2015-07-21	Apiaceae	Daucus	carota	Diptera	Syrphidae	Pipizinae	Pipizella	viduata	F	#10471
48.8264083N, 14.3022778E	2015-07-15	Rubiaceae	Galium	verum	Diptera	Syrphidae	Pipizinae	Pipizella	viduata	F	#10472
48.8287500N, 14.3137500E	2015-07-21	Apiaceae	Daucus	carota	Diptera	Syrphidae	Eristalinae	Chrysogaster	solstitialis	M	#10473
48.8248611N, 14.3165278E	2015-07-24	Apiaceae	Daucus	carota	Diptera	Syrphidae	Eristalinae	Chrysogaster	solstitialis	M	#10474
48.8285000N, 14.3234444E	2015-08-01	Apiaceae	Daucus	carota	Diptera	Syrphidae	Eristalinae	Chrysogaster	solstitialis	M	#10475
48.8264083N, 14.3022778E	2015-07-02	Apiaceae	Aegopodium	podagraria	Diptera	Syrphidae	Eristalinae	Chrysogaster	solstitialis	M	#10476
48.8285000N, 14.3234444E	2015-08-01	Apiaceae	Daucus	carota	Diptera	Syrphidae	Eristalinae	Chrysogaster	solstitialis	F	#10477
48.8287500N, 14.3137500E	2015-07-23	Apiaceae	Daucus	carota	Diptera	Syrphidae	Eristalinae	Chrysogaster	solstitialis	F	#10478
48.8287500N, 14.3137500E	2015-07-15	Apiaceae	Daucus	carota	Diptera	Syrphidae	Eristalinae	Chrysogaster	solstitialis	F	#10479
48.8285000N, 14.3234444E	2015-07-26	Apiaceae	Daucus	carota	Diptera	Syrphidae	Eristalinae	Chrysogaster	solstitialis	F	#10480
48.8248611N, 14.3165278E	2015-07-24	Scrophulariaceae	Verbascum	chaixii	Diptera	Syrphidae	Syrphinae	Eupeodes	bucculatus	M	#10481
48.8248611N, 14.3165278E	2015-06-29	Rubiaceae	Galium	mollugo	Diptera	Syrphidae	Syrphinae	Eupeodes	bucculatus	M	#10482
48.8248611N, 14.3165278E	2015-07-10	Asteraceae	Centaurea	scabiosa	Diptera	Syrphidae	Syrphinae	Parasyrphus	lineolus	F	#10483
48.8248611N, 14.3165278E	2015-07-07	Rosaceae	Agrimonia	eupatoria	Diptera	Syrphidae	Syrphinae	Parasyrphus	lineolus	F	#10484
48.8248611N, 14.3165278E	2015-06-26	Rubiaceae	Galium	mollugo	Diptera	Syrphidae	Syrphinae	Platycheirus	albimanus	M	#10485
48.8310000N, 14.2872222E	2015-07-21	Fabaceae	Lotus	corniculatus	Diptera	Syrphidae	Syrphinae	Platycheirus	albimanus	F	#10486
48.8248611N, 14.3165278E	2015-07-15	Asteraceae	Centaurea	scabiosa	Diptera	Syrphidae	Syrphinae	Lapposyrphus	lapponicus	M	#10487
48.8352778N, 14.2601389E	2015-07-07	Gentianaceae	Centaurium	erythraea	Diptera	Syrphidae	Syrphinae	Sphaerophoria	scripta	F	#10488
48.8352778N, 14.2601389E	2015-07-10	Gentianaceae	Gentiana	cruciata	Diptera	Syrphidae	Syrphinae	Platycheirus	albimanus	M	#10489
48.8264083N, 14.3022778E	2015-07-03	Plantaginaceae	Veronica	teucrium	Diptera	Syrphidae	Eristalinae	Neoascia	podagrica	F	#10490
48.8285000N, 14.3234444E	2015-07-26	Asteraceae	Calendula	officinalis	Diptera	Syrphidae	Eristalinae	Cheilosia	ruficollis	F	#10491
48.8264083N, 14.3022778E	2015-07-07	Cistaceae	Helianthemum	grandiflorum	Diptera	Syrphidae	Syrphinae	Chrysotoxum	bicinctum	F	#10492
48.8264083N, 14.3022778E	2015-07-02	Apiaceae	Daucus	carota	Diptera	Syrphidae	Eristalinae	Myathropa	florea	F	#10493
48.8285000N, 14.3234444E	2015-07-30	Caprifoliaceae	Knautia	arvensis	Diptera	Syrphidae	Eristalinae	Helophilus	pendulus	M	#10494
48.8264083N, 14.3022778E	2015-07-07	Plantaginaceae	Veronica	teucrium	Diptera	Syrphidae	Eristalinae	Helophilus	pendulus	M	#10495
48.8264083N, 14.3022778E	2015-07-02	Rubiaceae	Galium	verum	Diptera	Syrphidae	Syrphinae	Chrysotoxum	bicinctum	F	#10496
48.8264083N, 14.3022778E	2015-07-02	Apiaceae	Aegopodium	podagraria	Diptera	Syrphidae	Syrphinae	Melanostoma	mellinum	M	#10497
48.8352778N, 14.2601389E	2015-07-10	Rubiaceae	Galium	mollugo	Diptera	Syrphidae	Syrphinae	Melanostoma	mellinum	M	#10498
48.8310083N, 14.2928250E	2015-06-26	Plantaginaceae	Veronica	teucrium	Diptera	Syrphidae	Syrphinae	Melanostoma	mellinum	M	#10499
48.8352778N, 14.2601389E	2015-07-10	Rosaceae	Agrimonia	eupatoria	Diptera	Syrphidae	Syrphinae	Melanostoma	mellinum	M	#10500
48.8248611N, 14.3165278E	2015-06-26	Rubiaceae	Galium	mollugo	Diptera	Syrphidae	Syrphinae	Melanostoma	mellinum	F	#10501
48.8248611N, 14.3165278E	2015-06-30	Rosaceae	Agrimonia	eupatoria	Diptera	Syrphidae	Syrphinae	Melanostoma	mellinum	F	#10502
48.8264083N, 14.3022778E	2015-07-11	Cistaceae	Helianthemum	grandiflorum	Diptera	Syrphidae	Syrphinae	Melanostoma	mellinum	F	#10503
48.8248611N, 14.3165278E	2015-07-15	Asteraceae	Centaurea	scabiosa	Diptera	Syrphidae	Eristalinae	Sericomyia	silentis	F	#10504
48.8248611N, 14.3165278E	2015-07-15	Asteraceae	Centaurea	scabiosa	Diptera	Syrphidae	Eristalinae	Sericomyia	silentis	F	#10505
48.8264083N, 14.3022778E	2015-07-10	Caprifoliaceae	Knautia	arvensis	Diptera	Syrphidae	Eristalinae	Sericomyia	silentis	F	#10506
48.8248611N, 14.3165278E	2015-06-29	Asteraceae	Centaurea	scabiosa	Diptera	Syrphidae	Eristalinae	Sericomyia	silentis	M	#10507
48.8248611N, 14.3165278E	2015-06-25	Asteraceae	Centaurea	scabiosa	Diptera	Syrphidae	Eristalinae	Sericomyia	silentis	M	#10508
48.8248611N, 14.3165278E	2015-06-26	Caprifoliaceae	Knautia	arvensis	Diptera	Syrphidae	Eristalinae	Sericomyia	silentis	M	#10509
48.8248611N, 14.3165278E	2015-06-30	Rubiaceae	Galium	mollugo	Diptera	Syrphidae	Syrphinae	Episyrphus	balteatus	M	#10510
48.8264083N, 14.3022778E	2015-07-02	Plantaginaceae	Veronica	teucrium	Diptera	Syrphidae	Syrphinae	Episyrphus	balteatus	F	#10511
48.8248611N, 14.3165278E	2015-07-02	Caprifoliaceae	Knautia	arvensis	Diptera	Syrphidae	Syrphinae	Episyrphus	balteatus	F	#10512
48.8264083N, 14.3022778E	2015-07-02	Plantaginaceae	Veronica	teucrium	Diptera	Syrphidae	Syrphinae	Episyrphus	balteatus	F	#10513
48.8248611N, 14.3165278E	2015-07-17	Asteraceae	Centaurea	scabiosa	Diptera	Syrphidae	Syrphinae	Episyrphus	balteatus	M	#10514
48.8264083N, 14.3022778E	2015-07-03	Plantaginaceae	Veronica	teucrium	Diptera	Syrphidae	Syrphinae	Episyrphus	balteatus	F	#10515
48.8264083N, 14.3022778E	2015-07-02	Plantaginaceae	Veronica	teucrium	Diptera	Syrphidae	Syrphinae	Episyrphus	balteatus	F	#10516
48.8287500N, 14.3137500E	2015-07-13	Asteraceae	Leontodon	autumnalis	Diptera	Syrphidae	Syrphinae	Episyrphus	balteatus	F	#10517
48.8310083N, 14.2928250E	2015-06-25	Rubiaceae	Galium	mollugo	Diptera	Syrphidae	Syrphinae	Episyrphus	balteatus	M	#10518
48.8264083N, 14.3022778E	2015-07-02	Apiaceae	Aegopodium	podagraria	Diptera	Syrphidae	Syrphinae	Episyrphus	balteatus	M	#10519
48.8264083N, 14.3022778E	2015-07-02	Plantaginaceae	Veronica	teucrium	Diptera	Syrphidae	Syrphinae	Episyrphus	balteatus	M	#10520
48.8310083N, 14.2928250E	2015-06-25	Plantaginaceae	Veronica	teucrium	Diptera	Syrphidae	Syrphinae	Episyrphus	balteatus	F	#10521
48.8264083N, 14.3022778E	2015-07-07	Plantaginaceae	Veronica	teucrium	Diptera	Syrphidae	Syrphinae	Episyrphus	balteatus	F	#10522
48.8264083N, 14.3022778E	2015-07-07	Cistaceae	Helianthemum	grandiflorum	Diptera	Syrphidae	Syrphinae	Episyrphus	balteatus	F	#10523
48.8248611N, 14.3165278E	2015-07-02	Caprifoliaceae	Knautia	arvensis	Diptera	Syrphidae	Syrphinae	Episyrphus	balteatus	F	#10524
48.8264083N, 14.3022778E	2015-07-11	Caprifoliaceae	Knautia	arvensis	Diptera	Syrphidae	Syrphinae	Episyrphus	balteatus	M	#10525
48.8264083N, 14.3022778E	2015-07-15	Rubiaceae	Galium	verum	Diptera	Syrphidae	Syrphinae	Episyrphus	balteatus	M	#10526
48.8264083N, 14.3022778E	2015-07-02	Rubiaceae	Galium	verum	Diptera	Syrphidae	Syrphinae	Episyrphus	balteatus	F	#10527
48.8264083N, 14.3022778E	2015-07-02	Rubiaceae	Galium	verum	Diptera	Syrphidae	Syrphinae	Episyrphus	balteatus	F	#10528
48.8264083N, 14.3022778E	2015-07-02	Cistaceae	Helianthemum	grandiflorum	Diptera	Syrphidae	Syrphinae	Episyrphus	balteatus	F	#10529
48.8264083N, 14.3022778E	2015-07-07	Plantaginaceae	Veronica	teucrium	Diptera	Syrphidae	Syrphinae	Episyrphus	balteatus	M	#10530
48.8264083N, 14.3022778E	2015-07-13	Rubiaceae	Galium	verum	Diptera	Syrphidae	Syrphinae	Episyrphus	balteatus	M	#10531
48.8310083N, 14.2928250E	2015-06-26	Plantaginaceae	Veronica	teucrium	Diptera	Syrphidae	Syrphinae	Episyrphus	balteatus	M	#10532
48.8264083N, 14.3022778E	2015-07-17	Orobanchaceae	Melampyrum	nemorosum	Diptera	Syrphidae	Syrphinae	Episyrphus	balteatus	M	#10533
48.8310083N, 14.2928250E	2015-06-25	Fabaceae	Coronilla	varia	Diptera	Syrphidae	Syrphinae	Episyrphus	balteatus	M	#10534
48.8352778N, 14.2601389E	2015-07-19	Rosaceae	Agrimonia	eupatoria	Diptera	Syrphidae	Syrphinae	Episyrphus	balteatus	M	#10535
48.8264083N, 14.3022778E	2015-07-02	Plantaginaceae	Veronica	teucrium	Diptera	Syrphidae	Syrphinae	Episyrphus	balteatus	M	#10536
48.8264083N, 14.3022778E	2015-07-02	Apiaceae	Aegopodium	podagraria	Diptera	Syrphidae	Syrphinae	Episyrphus	balteatus	M	#10537
48.8264083N, 14.3022778E	2015-07-02	Plantaginaceae	Veronica	teucrium	Diptera	Syrphidae	Syrphinae	Episyrphus	balteatus	M	#10538
48.8287500N, 14.3137500E	2015-07-17	Lamiaceae	Dracocephalum	moldavica	Diptera	Syrphidae	Syrphinae	Episyrphus	balteatus	M	#10539
48.8287500N, 14.3137500E	2015-07-15	Rubiaceae	Galium	verum	Diptera	Syrphidae	Syrphinae	Episyrphus	balteatus	M	#10540
48.8285000N, 14.3234444E	2015-07-28	Rubiaceae	Galium	verum	Diptera	Syrphidae	Syrphinae	Episyrphus	balteatus	M	#10541
48.8287500N, 14.3137500E	2015-07-15	Rubiaceae	Galium	verum	Diptera	Syrphidae	Syrphinae	Episyrphus	balteatus	M	#10542
48.8248611N, 14.3165278E	2015-07-10	Asteraceae	Centaurea	scabiosa	Diptera	Syrphidae	Syrphinae	Episyrphus	balteatus	M	#10543
48.8248611N, 14.3165278E	2015-07-10	Caprifoliaceae	Knautia	arvensis	Diptera	Syrphidae	Syrphinae	Episyrphus	balteatus	M	#10544
48.8248611N, 14.3165278E	2015-07-17	Lamiaceae	Thymus	sp	Diptera	Syrphidae	Syrphinae	Episyrphus	balteatus	M	#10545
48.8248611N, 14.3165278E	2015-07-15	Rubiaceae	Galium	verum	Diptera	Syrphidae	Syrphinae	Episyrphus	balteatus	F	#10546
48.8285000N, 14.3234444E	2015-07-21	Lamiaceae	Origanum	vulgare	Diptera	Syrphidae	Syrphinae	Episyrphus	balteatus	F	#10547
48.8248611N, 14.3165278E	2015-06-30	Rubiaceae	Galium	verum	Diptera	Syrphidae	Syrphinae	Episyrphus	balteatus	F	#10548
48.8287500N, 14.3137500E	2015-07-21	Asteraceae	Senecio	jacobaea	Diptera	Syrphidae	Syrphinae	Episyrphus	balteatus	F	#10549
48.8248611N, 14.3165278E	2015-07-15	Rosaceae	Rubus	sp	Diptera	Syrphidae	Syrphinae	Episyrphus	balteatus	F	#10550
48.8248611N, 14.3165278E	2015-07-17	Asteraceae	Centaurea	scabiosa	Diptera	Syrphidae	Syrphinae	Episyrphus	balteatus	F	#10551
48.8248611N, 14.3165278E	2015-07-17	Lamiaceae	Salvia	verticillata	Diptera	Syrphidae	Syrphinae	Episyrphus	balteatus	F	#10552
48.8248611N, 14.3165278E	2015-07-03	Asteraceae	Centaurea	scabiosa	Diptera	Syrphidae	Syrphinae	Episyrphus	balteatus	M	#10553
48.8248611N, 14.3165278E	2015-06-30	Fabaceae	Coronilla	varia	Diptera	Syrphidae	Syrphinae	Episyrphus	balteatus	M	#10554
48.8248611N, 14.3165278E	2015-06-30	Rubiaceae	Galium	verum	Diptera	Syrphidae	Syrphinae	Episyrphus	balteatus	M	#10555
48.8248611N, 14.3165278E	2015-07-07	Rubiaceae	Galium	verum	Diptera	Syrphidae	Syrphinae	Episyrphus	balteatus	M	#10556
48.8287500N, 14.3137500E	2015-07-19	Asteraceae	Senecio	jacobaea	Diptera	Syrphidae	Syrphinae	Episyrphus	balteatus	F	#10557
48.8248611N, 14.3165278E	2015-06-26	Asteraceae	Centaurea	scabiosa	Diptera	Syrphidae	Syrphinae	Episyrphus	balteatus	F	#10558
48.8352778N, 14.2601389E	2015-07-10	Malvaceae	Malva	moschata	Diptera	Syrphidae	Syrphinae	Episyrphus	balteatus	M	#10559
48.8248611N, 14.3165278E	2015-06-30	Fabaceae	Coronilla	varia	Diptera	Syrphidae	Syrphinae	Episyrphus	balteatus	F	#10560
48.8285000N, 14.3234444E	2015-07-30	Asteraceae	Calendula	officinalis	Diptera	Syrphidae	Syrphinae	Episyrphus	balteatus	F	#10561
48.8248611N, 14.3165278E	2015-06-25	Rubiaceae	Galium	mollugo	Diptera	Syrphidae	Syrphinae	Episyrphus	balteatus	F	#10562
48.8285000N, 14.3234444E	2015-07-30	Rosaceae	Agrimonia	eupatoria	Diptera	Syrphidae	Syrphinae	Episyrphus	balteatus	F	#10563
48.8248611N, 14.3165278E	2015-06-30	Asteraceae	Centaurea	scabiosa	Diptera	Syrphidae	Syrphinae	Episyrphus	balteatus	F	#10564
48.8248611N, 14.3165278E	2015-06-30	Asteraceae	Centaurea	scabiosa	Diptera	Syrphidae	Syrphinae	Episyrphus	balteatus	F	#10565
48.8248611N, 14.3165278E	2015-06-30	Asteraceae	Centaurea	scabiosa	Diptera	Syrphidae	Syrphinae	Episyrphus	balteatus	M	#10566
48.8248611N, 14.3165278E	2015-06-30	Asteraceae	Centaurea	scabiosa	Diptera	Syrphidae	Syrphinae	Episyrphus	balteatus	F	#10567
48.8248611N, 14.3165278E	2015-06-30	Asteraceae	Centaurea	scabiosa	Diptera	Syrphidae	Syrphinae	Episyrphus	balteatus	M	#10568
48.8352778N, 14.2601389E	2015-07-10	Hypericaceae	Hypericum	perforatum	Diptera	Syrphidae	Syrphinae	Episyrphus	balteatus	M	#10569
48.8248611N, 14.3165278E	2015-06-29	Rosaceae	Agrimonia	eupatoria	Diptera	Syrphidae	Syrphinae	Episyrphus	balteatus	M	#10570
48.8248611N, 14.3165278E	2015-06-30	Asteraceae	Centaurea	scabiosa	Diptera	Syrphidae	Syrphinae	Episyrphus	balteatus	M	#10571
48.8248611N, 14.3165278E	2015-06-29	Rosaceae	Agrimonia	eupatoria	Diptera	Syrphidae	Syrphinae	Episyrphus	balteatus	M	#10572
48.8248611N, 14.3165278E	2015-06-30	Rubiaceae	Galium	verum	Diptera	Syrphidae	Syrphinae	Episyrphus	balteatus	M	#10573
48.8248611N, 14.3165278E	2015-06-25	Rosaceae	Agrimonia	eupatoria	Diptera	Syrphidae	Syrphinae	Episyrphus	balteatus	M	#10574
48.8248611N, 14.3165278E	2015-06-30	Rubiaceae	Galium	mollugo	Diptera	Syrphidae	Syrphinae	Episyrphus	balteatus	M	#10575
48.8248611N, 14.3165278E	2015-06-30	Rosaceae	Agrimonia	eupatoria	Diptera	Syrphidae	Syrphinae	Episyrphus	balteatus	M	#10576
48.8248611N, 14.3165278E	2015-06-30	Rubiaceae	Galium	mollugo	Diptera	Syrphidae	Syrphinae	Episyrphus	balteatus	M	#10577
48.8248611N, 14.3165278E	2015-06-30	Rosaceae	Agrimonia	eupatoria	Diptera	Syrphidae	Syrphinae	Episyrphus	balteatus	M	#10578
48.8248611N, 14.3165278E	2015-06-30	Rosaceae	Agrimonia	eupatoria	Diptera	Syrphidae	Syrphinae	Episyrphus	balteatus	M	#10579
48.8248611N, 14.3165278E	2015-06-30	Rosaceae	Agrimonia	eupatoria	Diptera	Syrphidae	Syrphinae	Episyrphus	balteatus	M	#10580
48.8248611N, 14.3165278E	2015-06-29	Fabaceae	Coronilla	varia	Diptera	Syrphidae	Syrphinae	Episyrphus	balteatus	M	#10581
48.8248611N, 14.3165278E	2015-06-30	Rosaceae	Agrimonia	eupatoria	Diptera	Syrphidae	Syrphinae	Episyrphus	balteatus	M	#10582
48.8248611N, 14.3165278E	2015-06-30	Rosaceae	Agrimonia	eupatoria	Diptera	Syrphidae	Syrphinae	Episyrphus	balteatus	M	#10583
48.8248611N, 14.3165278E	2015-06-30	Fabaceae	Coronilla	varia	Diptera	Syrphidae	Syrphinae	Episyrphus	balteatus	M	#10584
48.8248611N, 14.3165278E	2015-06-30	Rosaceae	Agrimonia	eupatoria	Diptera	Syrphidae	Syrphinae	Episyrphus	balteatus	M	#10585
48.8248611N, 14.3165278E	2015-06-30	Rosaceae	Agrimonia	eupatoria	Diptera	Syrphidae	Syrphinae	Episyrphus	balteatus	M	#10586
48.8248611N, 14.3165278E	2015-06-30	Rosaceae	Agrimonia	eupatoria	Diptera	Syrphidae	Syrphinae	Episyrphus	balteatus	M	#10587
48.8310083N, 14.2928250E	2015-07-02	Asteraceae	Centaurea	scabiosa	Diptera	Syrphidae	Syrphinae	Episyrphus	balteatus	M	#10588
48.8310083N, 14.2928250E	2015-06-30	Rosaceae	Agrimonia	eupatoria	Diptera	Syrphidae	Syrphinae	Episyrphus	balteatus	M	#10589
48.8310083N, 14.2928250E	2015-06-26	Fabaceae	Coronilla	varia	Diptera	Syrphidae	Syrphinae	Episyrphus	balteatus	M	#10590
48.8310083N, 14.2928250E	2015-06-26	Plantaginaceae	Veronica	teucrium	Diptera	Syrphidae	Syrphinae	Episyrphus	balteatus	M	#10591
48.8248611N, 14.3165278E	2015-06-30	Asteraceae	Centaurea	scabiosa	Diptera	Syrphidae	Syrphinae	Episyrphus	balteatus	M	#10592
48.8310083N, 14.2928250E	2015-06-29	Rosaceae	Agrimonia	eupatoria	Diptera	Syrphidae	Syrphinae	Episyrphus	balteatus	M	#10593
48.8248611N, 14.3165278E	2015-07-03	Rubiaceae	Galium	verum	Diptera	Syrphidae	Syrphinae	Episyrphus	balteatus	M	#10594
48.8287500N, 14.3137500E	2015-07-19	Asteraceae	Leontodon	autumnalis	Diptera	Syrphidae	Syrphinae	Episyrphus	balteatus	M	#10595
48.8248611N, 14.3165278E	2015-06-29	Rubiaceae	Galium	mollugo	Diptera	Syrphidae	Syrphinae	Episyrphus	balteatus	F	#10596
48.8248611N, 14.3165278E	2015-06-30	Rosaceae	Agrimonia	eupatoria	Diptera	Syrphidae	Syrphinae	Episyrphus	balteatus	F	#10597
48.8248611N, 14.3165278E	2015-06-29	Rubiaceae	Galium	mollugo	Diptera	Syrphidae	Syrphinae	Episyrphus	balteatus	F	#10598
48.8248611N, 14.3165278E	2015-06-30	Rosaceae	Agrimonia	eupatoria	Diptera	Syrphidae	Syrphinae	Episyrphus	balteatus	F	#10599
48.8248611N, 14.3165278E	2015-06-26	Rubiaceae	Galium	verum	Diptera	Syrphidae	Syrphinae	Episyrphus	balteatus	F	#10600
48.8310083N, 14.2928250E	2015-06-30	Asteraceae	Leontodon	hispidus	Diptera	Syrphidae	Syrphinae	Episyrphus	balteatus	F	#10601
48.8248611N, 14.3165278E	2015-06-30	Rosaceae	Agrimonia	eupatoria	Diptera	Syrphidae	Syrphinae	Episyrphus	balteatus	F	#10602
48.8248611N, 14.3165278E	2015-06-25	Asteraceae	Centaurea	scabiosa	Diptera	Syrphidae	Syrphinae	Episyrphus	balteatus	F	#10603
48.8248611N, 14.3165278E	2015-06-25	Rosaceae	Agrimonia	eupatoria	Diptera	Syrphidae	Syrphinae	Episyrphus	balteatus	F	#10604
48.8248611N, 14.3165278E	2015-07-03	Lamiaceae	Salvia	verticillata	Diptera	Syrphidae	Syrphinae	Episyrphus	balteatus	F	#10605
48.8287500N, 14.3137500E	2015-07-24	Rosaceae	Agrimonia	eupatoria	Diptera	Syrphidae	Syrphinae	Episyrphus	balteatus	F	#10606
48.8310083N, 14.2928250E	2015-06-26	Fabaceae	Medicago	lupulina	Diptera	Syrphidae	Syrphinae	Episyrphus	balteatus	F	#10607
48.8285000N, 14.3234444E	2015-07-30	Rosaceae	Agrimonia	eupatoria	Diptera	Syrphidae	Syrphinae	Episyrphus	balteatus	F	#10608
48.8248611N, 14.3165278E	2015-06-30	Fabaceae	Lotus	corniculatus	Diptera	Syrphidae	Syrphinae	Episyrphus	balteatus	F	#10609
48.8248611N, 14.3165278E	2015-06-30	Fabaceae	Lotus	corniculatus	Diptera	Syrphidae	Syrphinae	Episyrphus	balteatus	F	#10610
48.8248611N, 14.3165278E	2015-06-30	Rubiaceae	Galium	mollugo	Diptera	Syrphidae	Syrphinae	Episyrphus	balteatus	F	#10611
48.8248611N, 14.3165278E	2015-06-30	Rubiaceae	Galium	mollugo	Diptera	Syrphidae	Syrphinae	Episyrphus	balteatus	F	#10612
48.8248611N, 14.3165278E	2015-06-30	Rosaceae	Agrimonia	eupatoria	Diptera	Syrphidae	Syrphinae	Episyrphus	balteatus	F	#10613
48.8248611N, 14.3165278E	2015-06-30	Rosaceae	Agrimonia	eupatoria	Diptera	Syrphidae	Syrphinae	Episyrphus	balteatus	F	#10614
48.8285000N, 14.3234444E	2015-08-01	Rosaceae	Rubus	sp	Diptera	Syrphidae	Syrphinae	Episyrphus	balteatus	F	#10615
48.8264083N, 14.3022778E	2015-07-15	Rubiaceae	Galium	verum	Diptera	Syrphidae	Eristalinae	Syritta	pipiens	M	#10616
48.8264083N, 14.3022778E	2015-07-17	Rubiaceae	Galium	verum	Diptera	Syrphidae	Eristalinae	Syritta	pipiens	F	#10617
48.8264083N, 14.3022778E	2015-07-17	Hypericaceae	Hypericum	perforatum	Diptera	Syrphidae	Eristalinae	Syritta	pipiens	F	#10618
48.8264083N, 14.3022778E	2015-07-15	Lamiaceae	Origanum	vulgare	Diptera	Syrphidae	Eristalinae	Syritta	pipiens	F	#10619
48.8264083N, 14.3022778E	2015-07-17	Rubiaceae	Galium	verum	Diptera	Syrphidae	Eristalinae	Syritta	pipiens	F	#10620
48.8264083N, 14.3022778E	2015-07-17	Rubiaceae	Galium	verum	Diptera	Syrphidae	Eristalinae	Syritta	pipiens	F	#10621
48.8248611N, 14.3165278E	2015-07-15	Rubiaceae	Galium	verum	Diptera	Syrphidae	Eristalinae	Syritta	pipiens	F	#10622
48.8248611N, 14.3165278E	2015-07-28	Asteraceae	Achillea	millefolium	Diptera	Syrphidae	Eristalinae	Syritta	pipiens	F	#10623
48.8248611N, 14.3165278E	2015-07-15	Rubiaceae	Galium	verum	Diptera	Syrphidae	Eristalinae	Syritta	pipiens	F	#10624
48.8287500N, 14.3137500E	2015-07-21	Apiaceae	Daucus	carota	Diptera	Syrphidae	Eristalinae	Syritta	pipiens	M	#10625
48.8287500N, 14.3137500E	2015-07-17	Rubiaceae	Galium	verum	Diptera	Syrphidae	Eristalinae	Syritta	pipiens	M	#10626
48.8285000N, 14.3234444E	2015-07-28	Lamiaceae	Thymus	sp	Diptera	Syrphidae	Eristalinae	Syritta	pipiens	M	#10627
48.8285000N, 14.3234444E	2015-07-23	Lamiaceae	Origanum	vulgare	Diptera	Syrphidae	Eristalinae	Syritta	pipiens	M	#10628
48.8264083N, 14.3022778E	2015-07-17	Rubiaceae	Galium	verum	Diptera	Syrphidae	Eristalinae	Syritta	pipiens	F	#10629
48.8248611N, 14.3165278E	2015-07-17	Asteraceae	Centaurea	scabiosa	Diptera	Syrphidae	Eristalinae	Syritta	pipiens	F	#10630
48.8285000N, 14.3234444E	2015-07-28	Apiaceae	Daucus	carota	Diptera	Syrphidae	Eristalinae	Syritta	pipiens	F	#10631
48.8248611N, 14.3165278E	2015-07-15	Rubiaceae	Galium	verum	Diptera	Syrphidae	Eristalinae	Syritta	pipiens	F	#10632
48.8287500N, 14.3137500E	2015-07-21	Apiaceae	Daucus	carota	Diptera	Syrphidae	Eristalinae	Syritta	pipiens	F	#10633
48.8287500N, 14.3137500E	2015-07-21	Apiaceae	Daucus	carota	Diptera	Syrphidae	Eristalinae	Syritta	pipiens	F	#10634
48.8287500N, 14.3137500E	2015-07-21	Apiaceae	Daucus	carota	Diptera	Syrphidae	Eristalinae	Syritta	pipiens	F	#10635
48.8287500N, 14.3137500E	2015-07-21	Apiaceae	Daucus	carota	Diptera	Syrphidae	Eristalinae	Syritta	pipiens	F	#10636
48.8310083N, 14.2928250E	2015-07-11	Lamiaceae	Origanum	vulgare	Diptera	Syrphidae	Eristalinae	Syritta	pipiens	F	#10637
48.8264083N, 14.3022778E	2015-07-15	Rubiaceae	Galium	verum	Diptera	Syrphidae	Eristalinae	Syritta	pipiens	F	#10638
48.8264083N, 14.3022778E	2015-07-15	Rubiaceae	Galium	verum	Diptera	Syrphidae	Eristalinae	Syritta	pipiens	F	#10639
48.8285000N, 14.3234444E	2015-07-30	Apiaceae	Daucus	carota	Diptera	Syrphidae	Eristalinae	Syritta	pipiens	F	#10640
48.8287500N, 14.3137500E	2015-07-28	Apiaceae	Daucus	carota	Diptera	Syrphidae	Eristalinae	Syritta	pipiens	F	#10641
48.8285000N, 14.3234444E	2015-07-30	Apiaceae	Daucus	carota	Diptera	Syrphidae	Eristalinae	Syritta	pipiens	F	#10642
48.8285000N, 14.3234444E	2015-07-30	Asteraceae	Achillea	millefolium	Diptera	Syrphidae	Eristalinae	Syritta	pipiens	F	#10643
48.8287500N, 14.3137500E	2015-07-24	Apiaceae	Daucus	carota	Diptera	Syrphidae	Eristalinae	Syritta	pipiens	F	#10644
48.8248611N, 14.3165278E	2015-07-19	Apiaceae	Daucus	carota	Diptera	Syrphidae	Eristalinae	Syritta	pipiens	F	#10645
48.8248611N, 14.3165278E	2015-07-28	Apiaceae	Pastinaca	sativa	Diptera	Syrphidae	Eristalinae	Syritta	pipiens	F	#10646
48.8248611N, 14.3165278E	2015-07-19	Apiaceae	Daucus	carota	Diptera	Syrphidae	Eristalinae	Syritta	pipiens	F	#10647
48.8248611N, 14.3165278E	2015-07-19	Apiaceae	Daucus	carota	Diptera	Syrphidae	Eristalinae	Syritta	pipiens	F	#10648
48.8285000N, 14.3234444E	2015-07-21	Asteraceae	Achillea	millefolium	Diptera	Syrphidae	Eristalinae	Syritta	pipiens	F	#10649
48.8310000N, 14.2872222E	2015-07-21	Lamiaceae	Origanum	vulgare	Diptera	Syrphidae	Eristalinae	Syritta	pipiens	M	#10650
48.8248611N, 14.3165278E	2015-07-28	Lamiaceae	Salvia	verticillata	Diptera	Syrphidae	Eristalinae	Syritta	pipiens	M	#10651
48.8310000N, 14.2872222E	2015-07-21	Asparagaceae	Anthericum	ramosum	Diptera	Syrphidae	Eristalinae	Syritta	pipiens	M	#10652
48.8248611N, 14.3165278E	2015-07-28	Apiaceae	Daucus	carota	Diptera	Syrphidae	Eristalinae	Syritta	pipiens	M	#10653
48.8287500N, 14.3137500E	2015-07-24	Apiaceae	Pimpinella	saxifraga	Diptera	Syrphidae	Eristalinae	Syritta	pipiens	M	#10654
48.8287500N, 14.3137500E	2015-07-24	Apiaceae	Pimpinella	saxifraga	Diptera	Syrphidae	Eristalinae	Syritta	pipiens	M	#10655
48.8287500N, 14.3137500E	2015-07-24	Apiaceae	Daucus	carota	Diptera	Syrphidae	Eristalinae	Syritta	pipiens	M	#10656
48.8352778N, 14.2601389E	2015-07-19	Rosaceae	Agrimonia	eupatoria	Diptera	Syrphidae	Eristalinae	Syritta	pipiens	M	#10657
48.8248611N, 14.3165278E	2015-07-15	Rosaceae	Agrimonia	eupatoria	Diptera	Syrphidae	Eristalinae	Syritta	pipiens	M	#10658
48.8287500N, 14.3137500E	2015-07-24	Apiaceae	Daucus	carota	Diptera	Syrphidae	Eristalinae	Syritta	pipiens	M	#10659
48.8264083N, 14.3022778E	2015-07-17	Rubiaceae	Galium	verum	Diptera	Syrphidae	Eristalinae	Syritta	pipiens	M	#10660
48.8285000N, 14.3234444E	2015-07-26	Lamiaceae	Thymus	sp	Diptera	Syrphidae	Eristalinae	Syritta	pipiens	M	#10661
48.8248611N, 14.3165278E	2015-07-28	Apiaceae	Daucus	carota	Diptera	Syrphidae	Eristalinae	Syritta	pipiens	M	#10662
48.8248611N, 14.3165278E	2015-07-28	Apiaceae	Pastinaca	sativa	Diptera	Syrphidae	Eristalinae	Syritta	pipiens	M	#10663
48.8248611N, 14.3165278E	2015-07-28	Apiaceae	Pastinaca	sativa	Diptera	Syrphidae	Eristalinae	Syritta	pipiens	M	#10664
48.8287500N, 14.3137500E	2015-07-28	Apiaceae	Daucus	carota	Diptera	Syrphidae	Eristalinae	Syritta	pipiens	M	#10665
48.8285000N, 14.3234444E	2015-08-01	Asteraceae	Cirsium	arvense	Diptera	Syrphidae	Eristalinae	Syritta	pipiens	M	#10666
48.8285000N, 14.3234444E	2015-07-28	Asteraceae	Achillea	millefolium	Diptera	Syrphidae	Eristalinae	Syritta	pipiens	M	#10667
48.8285000N, 14.3234444E	2015-07-28	Asteraceae	Achillea	millefolium	Diptera	Syrphidae	Eristalinae	Syritta	pipiens	M	#10668
48.8285000N, 14.3234444E	2015-07-28	Apiaceae	Daucus	carota	Diptera	Syrphidae	Eristalinae	Syritta	pipiens	M	#10669
48.8285000N, 14.3234444E	2015-07-28	Asteraceae	Achillea	millefolium	Diptera	Syrphidae	Eristalinae	Syritta	pipiens	M	#10670
48.8285000N, 14.3234444E	2015-07-28	Asteraceae	Achillea	millefolium	Diptera	Syrphidae	Eristalinae	Syritta	pipiens	M	#10671
48.8285000N, 14.3234444E	2015-07-28	Apiaceae	Daucus	carota	Diptera	Syrphidae	Eristalinae	Syritta	pipiens	M	#10672
48.8285000N, 14.3234444E	2015-08-01	Rosaceae	Agrimonia	eupatoria	Diptera	Syrphidae	Eristalinae	Syritta	pipiens	F	#10673
48.8285000N, 14.3234444E	2015-07-28	Asteraceae	Achillea	millefolium	Diptera	Syrphidae	Eristalinae	Syritta	pipiens	F	#10674
48.8285000N, 14.3234444E	2015-08-01	Rosaceae	Agrimonia	eupatoria	Diptera	Syrphidae	Eristalinae	Syritta	pipiens	F	#10675
48.8248611N, 14.3165278E	2015-07-24	Scrophulariaceae	Verbascum	chaixii	Diptera	Syrphidae	Syrphinae	Sphaerophoria	scripta	F	#10676
48.8248611N, 14.3165278E	2015-07-24	Fabaceae	Coronilla	varia	Diptera	Syrphidae	Syrphinae	Sphaerophoria	scripta	F	#10677
48.8248611N, 14.3165278E	2015-07-24	Asteraceae	Centaurea	scabiosa	Diptera	Syrphidae	Syrphinae	Sphaerophoria	scripta	F	#10678
48.8264083N, 14.3022778E	2015-07-03	Plantaginaceae	Veronica	teucrium	Diptera	Syrphidae	Syrphinae	Sphaerophoria	scripta	F	#10679
48.8264083N, 14.3022778E	2015-07-06	Plantaginaceae	Veronica	teucrium	Diptera	Syrphidae	Syrphinae	Sphaerophoria	scripta	F	#10680
48.8264083N, 14.3022778E	2015-07-07	Rubiaceae	Galium	verum	Diptera	Syrphidae	Syrphinae	Sphaerophoria	scripta	F	#10681
48.8248611N, 14.3165278E	2015-07-24	Lamiaceae	Thymus	sp	Diptera	Syrphidae	Syrphinae	Sphaerophoria	scripta	F	#10682
48.8287500N, 14.3137500E	2015-07-23	Rosaceae	Agrimonia	eupatoria	Diptera	Syrphidae	Syrphinae	Sphaerophoria	scripta	F	#10683
48.8287500N, 14.3137500E	2015-07-23	Rosaceae	Agrimonia	eupatoria	Diptera	Syrphidae	Syrphinae	Sphaerophoria	scripta	F	#10684
48.8264083N, 14.3022778E	2015-07-07	Rubiaceae	Galium	verum	Diptera	Syrphidae	Syrphinae	Sphaerophoria	scripta	F	#10685
48.8287500N, 14.3137500E	2015-07-13	Rosaceae	Agrimonia	eupatoria	Diptera	Syrphidae	Syrphinae	Sphaerophoria	scripta	F	#10686
48.8287500N, 14.3137500E	2015-07-13	Rubiaceae	Galium	verum	Diptera	Syrphidae	Syrphinae	Sphaerophoria	scripta	F	#10687
48.8248611N, 14.3165278E	2015-08-01	Apiaceae	Pastinaca	sativa	Diptera	Syrphidae	Syrphinae	Sphaerophoria	scripta	F	#10688
48.8264083N, 14.3022778E	2015-07-02	Apiaceae	Aegopodium	podagraria	Diptera	Syrphidae	Syrphinae	Sphaerophoria	scripta	F	#10689
48.8264083N, 14.3022778E	2015-07-15	Rubiaceae	Galium	verum	Diptera	Syrphidae	Syrphinae	Sphaerophoria	scripta	F	#10690
48.8264083N, 14.3022778E	2015-07-11	Rubiaceae	Galium	verum	Diptera	Syrphidae	Syrphinae	Sphaerophoria	scripta	F	#10691
48.8264083N, 14.3022778E	2015-07-15	Lamiaceae	Origanum	vulgare	Diptera	Syrphidae	Syrphinae	Sphaerophoria	scripta	F	#10692
48.8248611N, 14.3165278E	2015-07-10	Rubiaceae	Galium	verum	Diptera	Syrphidae	Syrphinae	Sphaerophoria	scripta	M	#10693
48.8264083N, 14.3022778E	2015-07-02	Cistaceae	Helianthemum	grandiflorum	Diptera	Syrphidae	Syrphinae	Sphaerophoria	scripta	M	#10694
48.8248611N, 14.3165278E	2015-08-01	Apiaceae	Pastinaca	sativa	Diptera	Syrphidae	Syrphinae	Sphaerophoria	scripta	M	#10695
48.8248611N, 14.3165278E	2015-07-10	Rubiaceae	Galium	verum	Diptera	Syrphidae	Syrphinae	Sphaerophoria	scripta	M	#10696
48.8248611N, 14.3165278E	2015-08-01	Apiaceae	Pastinaca	sativa	Diptera	Syrphidae	Syrphinae	Sphaerophoria	scripta	M	#10697
48.8264083N, 14.3022778E	2015-07-15	Rubiaceae	Galium	verum	Diptera	Syrphidae	Syrphinae	Sphaerophoria	scripta	M	#10698
48.8264083N, 14.3022778E	2015-07-15	Orobanchaceae	Melampyrum	nemorosum	Diptera	Syrphidae	Syrphinae	Sphaerophoria	scripta	M	#10699
48.8287500N, 14.3137500E	2015-07-13	Asteraceae	Senecio	jacobaea	Diptera	Syrphidae	Syrphinae	Sphaerophoria	scripta	M	#10700
48.8248611N, 14.3165278E	2015-07-10	Asteraceae	Centaurea	scabiosa	Diptera	Syrphidae	Syrphinae	Sphaerophoria	scripta	M	#10701
48.8264083N, 14.3022778E	2015-07-10	Caprifoliaceae	Knautia	arvensis	Diptera	Syrphidae	Syrphinae	Sphaerophoria	scripta	M	#10702
48.8264083N, 14.3022778E	2015-07-10	Rubiaceae	Galium	verum	Diptera	Syrphidae	Syrphinae	Sphaerophoria	scripta	M	#10703
48.8248611N, 14.3165278E	2015-07-10	Rubiaceae	Galium	verum	Diptera	Syrphidae	Syrphinae	Sphaerophoria	scripta	F	#10704
48.8248611N, 14.3165278E	2015-07-10	Asteraceae	Centaurea	scabiosa	Diptera	Syrphidae	Syrphinae	Sphaerophoria	scripta	F	#10705
48.8248611N, 14.3165278E	2015-07-10	Lamiaceae	Salvia	verticillata	Diptera	Syrphidae	Syrphinae	Sphaerophoria	scripta	F	#10706
48.8248611N, 14.3165278E	2015-07-10	Rubiaceae	Galium	verum	Diptera	Syrphidae	Syrphinae	Sphaerophoria	scripta	F	#10707
48.8287500N, 14.3137500E	2015-07-15	Rubiaceae	Galium	verum	Diptera	Syrphidae	Syrphinae	Sphaerophoria	scripta	F	#10708
48.8285000N, 14.3234444E	2015-07-28	Apiaceae	Daucus	carota	Diptera	Syrphidae	Syrphinae	Sphaerophoria	scripta	F	#10709
48.8285000N, 14.3234444E	2015-07-28	Asteraceae	Achillea	millefolium	Diptera	Syrphidae	Syrphinae	Sphaerophoria	scripta	F	#10710
48.8287500N, 14.3137500E	2015-07-21	Apiaceae	Daucus	carota	Diptera	Syrphidae	Syrphinae	Sphaerophoria	scripta	F	#10711
48.8287500N, 14.3137500E	2015-07-21	Asteraceae	Senecio	jacobaea	Diptera	Syrphidae	Syrphinae	Sphaerophoria	scripta	F	#10712
48.8287500N, 14.3137500E	2015-07-21	Asteraceae	Calendula	officinalis	Diptera	Syrphidae	Syrphinae	Sphaerophoria	scripta	F	#10713
48.8287500N, 14.3137500E	2015-07-21	Asteraceae	Calendula	officinalis	Diptera	Syrphidae	Syrphinae	Sphaerophoria	scripta	F	#10714
48.8287500N, 14.3137500E	2015-07-21	Asteraceae	Calendula	officinalis	Diptera	Syrphidae	Syrphinae	Sphaerophoria	scripta	F	#10715
48.8287500N, 14.3137500E	2015-07-17	Orobanchaceae	Rhinanthus	major	Diptera	Syrphidae	Syrphinae	Sphaerophoria	scripta	F	#10716
48.8287500N, 14.3137500E	2015-07-15	Rubiaceae	Galium	verum	Diptera	Syrphidae	Syrphinae	Sphaerophoria	scripta	F	#10717
48.8287500N, 14.3137500E	2015-07-15	Rubiaceae	Galium	verum	Diptera	Syrphidae	Syrphinae	Sphaerophoria	scripta	F	#10718
48.8287500N, 14.3137500E	2015-07-15	Gentianaceae	Gentiana	cruciata	Diptera	Syrphidae	Syrphinae	Sphaerophoria	scripta	F	#10719
48.8285000N, 14.3234444E	2015-07-26	Rubiaceae	Galium	verum	Diptera	Syrphidae	Syrphinae	Sphaerophoria	scripta	F	#10720
48.8248611N, 14.3165278E	2015-07-24	Scrophulariaceae	Verbascum	chaixii	Diptera	Syrphidae	Syrphinae	Sphaerophoria	scripta	F	#10721
48.8287500N, 14.3137500E	2015-07-23	Rosaceae	Rubus	sp	Diptera	Syrphidae	Syrphinae	Sphaerophoria	scripta	F	#10722
48.8264083N, 14.3022778E	2015-07-03	Plantaginaceae	Veronica	teucrium	Diptera	Syrphidae	Syrphinae	Sphaerophoria	scripta	F	#10723
48.8248611N, 14.3165278E	2015-06-30	Rosaceae	Agrimonia	eupatoria	Diptera	Syrphidae	Syrphinae	Sphaerophoria	scripta	M	#10724
48.8352778N, 14.2601389E	2015-07-13	Rosaceae	Agrimonia	eupatoria	Diptera	Syrphidae	Syrphinae	Sphaerophoria	scripta	M	#10725
48.8248611N, 14.3165278E	2015-07-15	Rosaceae	Agrimonia	eupatoria	Diptera	Syrphidae	Syrphinae	Sphaerophoria	scripta	M	#10726
48.8248611N, 14.3165278E	2015-07-10	Rubiaceae	Galium	verum	Diptera	Syrphidae	Syrphinae	Sphaerophoria	scripta	M	#10727
48.8248611N, 14.3165278E	2015-07-10	Rubiaceae	Galium	verum	Diptera	Syrphidae	Syrphinae	Sphaerophoria	scripta	M	#10728
48.8285000N, 14.3234444E	2015-07-28	Lamiaceae	Origanum	vulgare	Diptera	Syrphidae	Syrphinae	Sphaerophoria	scripta	M	#10729
48.8352778N, 14.2601389E	2015-07-07	Rubiaceae	Galium	verum	Diptera	Syrphidae	Syrphinae	Sphaerophoria	scripta	M	#10730
48.8287500N, 14.3137500E	2015-07-21	Asteraceae	Senecio	jacobaea	Diptera	Syrphidae	Syrphinae	Sphaerophoria	scripta	M	#10731
48.8287500N, 14.3137500E	2015-07-15	Hypericaceae	Hypericum	perforatum	Diptera	Syrphidae	Syrphinae	Sphaerophoria	scripta	M	#10732
48.8248611N, 14.3165278E	2015-07-17	Lamiaceae	Thymus	sp	Diptera	Syrphidae	Syrphinae	Sphaerophoria	scripta	M	#10733
48.8248611N, 14.3165278E	2015-07-10	Lamiaceae	Thymus	sp	Diptera	Syrphidae	Syrphinae	Sphaerophoria	scripta	M	#10734
48.8248611N, 14.3165278E	2015-07-17	Lamiaceae	Thymus	sp	Diptera	Syrphidae	Syrphinae	Sphaerophoria	scripta	M	#10735
48.8248611N, 14.3165278E	2015-07-10	Lamiaceae	Thymus	sp	Diptera	Syrphidae	Syrphinae	Sphaerophoria	scripta	M	#10736
48.8287500N, 14.3137500E	2015-07-17	Asteraceae	Senecio	jacobaea	Diptera	Syrphidae	Syrphinae	Sphaerophoria	scripta	M	#10737
48.8287500N, 14.3137500E	2015-07-15	Rubiaceae	Galium	verum	Diptera	Syrphidae	Syrphinae	Sphaerophoria	scripta	M	#10738
48.8264083N, 14.3022778E	2015-07-03	Plantaginaceae	Veronica	teucrium	Diptera	Syrphidae	Syrphinae	Sphaerophoria	scripta	M	#10739
48.8352778N, 14.2601389E	2015-07-10	Campanulaceae	Campanula	patula	Diptera	Syrphidae	Syrphinae	Sphaerophoria	scripta	F	#10740
48.8287500N, 14.3137500E	2015-07-19	Rosaceae	Agrimonia	eupatoria	Diptera	Syrphidae	Syrphinae	Sphaerophoria	scripta	F	#10741
48.8248611N, 14.3165278E	2015-07-02	Asteraceae	Centaurea	scabiosa	Diptera	Syrphidae	Syrphinae	Sphaerophoria	scripta	F	#10742
48.8352778N, 14.2601389E	2015-07-10	Hypericaceae	Hypericum	perforatum	Diptera	Syrphidae	Syrphinae	Sphaerophoria	scripta	F	#10743
48.8352778N, 14.2601389E	2015-07-06	Asteraceae	Erigeron	annuus	Diptera	Syrphidae	Syrphinae	Sphaerophoria	scripta	F	#10744
48.8248611N, 14.3165278E	2015-07-03	Rosaceae	Agrimonia	eupatoria	Diptera	Syrphidae	Syrphinae	Sphaerophoria	scripta	F	#10745
48.8264083N, 14.3022778E	2015-07-17	Cistaceae	Helianthemum	grandiflorum	Diptera	Syrphidae	Syrphinae	Sphaerophoria	scripta	F	#10746
48.8310083N, 14.2928250E	2015-06-26	Plantaginaceae	Veronica	teucrium	Diptera	Syrphidae	Syrphinae	Sphaerophoria	scripta	F	#10747
48.8264083N, 14.3022778E	2015-07-15	Rubiaceae	Galium	verum	Diptera	Syrphidae	Syrphinae	Sphaerophoria	scripta	F	#10748
48.8264083N, 14.3022778E	2015-07-10	Hypericaceae	Hypericum	perforatum	Diptera	Syrphidae	Syrphinae	Sphaerophoria	scripta	F	#10749
48.8248611N, 14.3165278E	2015-07-07	Rubiaceae	Galium	verum	Diptera	Syrphidae	Syrphinae	Sphaerophoria	scripta	F	#10750
48.8248611N, 14.3165278E	2015-07-07	Rubiaceae	Galium	verum	Diptera	Syrphidae	Syrphinae	Sphaerophoria	scripta	F	#10751
48.8287500N, 14.3137500E	2015-07-28	Apiaceae	Daucus	carota	Diptera	Syrphidae	Syrphinae	Sphaerophoria	scripta	F	#10752
48.8248611N, 14.3165278E	2015-07-07	Asteraceae	Centaurea	scabiosa	Diptera	Syrphidae	Syrphinae	Sphaerophoria	scripta	F	#10753
48.8287500N, 14.3137500E	2015-07-19	Orobanchaceae	Rhinanthus	major	Diptera	Syrphidae	Syrphinae	Sphaerophoria	scripta	F	#10754
48.8248611N, 14.3165278E	2015-06-26	Rubiaceae	Galium	mollugo	Diptera	Syrphidae	Syrphinae	Sphaerophoria	scripta	F	#10755
48.8248611N, 14.3165278E	2015-07-07	Rosaceae	Agrimonia	eupatoria	Diptera	Syrphidae	Syrphinae	Sphaerophoria	scripta	F	#10756
48.8287500N, 14.3137500E	2015-07-19	Apiaceae	Daucus	carota	Diptera	Syrphidae	Syrphinae	Sphaerophoria	scripta	F	#10757
48.8310000N, 14.2872222E	2015-07-19	Lamiaceae	Dracocephalum	moldavica	Diptera	Syrphidae	Syrphinae	Sphaerophoria	scripta	F	#10758
48.8285000N, 14.3234444E	2015-07-30	Asteraceae	Calendula	officinalis	Diptera	Syrphidae	Syrphinae	Sphaerophoria	scripta	F	#10759
48.8310000N, 14.2872222E	2015-07-21	Rubiaceae	Galium	verum	Diptera	Syrphidae	Syrphinae	Sphaerophoria	scripta	F	#10760
48.8285000N, 14.3234444E	2015-07-30	Rosaceae	Rubus	sp	Diptera	Syrphidae	Syrphinae	Sphaerophoria	scripta	F	#10761
48.8248611N, 14.3165278E	2015-07-10	Rubiaceae	Galium	verum	Diptera	Syrphidae	Syrphinae	Sphaerophoria	scripta	F	#10762
48.8248611N, 14.3165278E	2015-07-03	Rubiaceae	Galium	mollugo	Diptera	Syrphidae	Syrphinae	Sphaerophoria	scripta	M	#10763
48.8285000N, 14.3234444E	2015-07-21	Caryophyllaceae	Stellaria	graminea	Diptera	Syrphidae	Syrphinae	Sphaerophoria	scripta	M	#10764
48.8287500N, 14.3137500E	2015-07-23	Apiaceae	Daucus	carota	Diptera	Syrphidae	Syrphinae	Sphaerophoria	scripta	M	#10765
48.8248611N, 14.3165278E	2015-07-06	Lamiaceae	Salvia	verticillata	Diptera	Syrphidae	Syrphinae	Sphaerophoria	scripta	M	#10766
48.8352778N, 14.2601389E	2015-07-10	Hypericaceae	Hypericum	perforatum	Diptera	Syrphidae	Syrphinae	Sphaerophoria	scripta	M	#10767
48.8352778N, 14.2601389E	2015-07-06	Asteraceae	Erigeron	annuus	Diptera	Syrphidae	Syrphinae	Sphaerophoria	scripta	M	#10768
48.8287500N, 14.3137500E	2015-07-24	Apiaceae	Daucus	carota	Diptera	Syrphidae	Syrphinae	Sphaerophoria	scripta	M	#10769
48.8287500N, 14.3137500E	2015-07-24	Apiaceae	Daucus	carota	Diptera	Syrphidae	Syrphinae	Sphaerophoria	scripta	M	#10770
48.8310083N, 14.2928250E	2015-06-26	Plantaginaceae	Veronica	teucrium	Diptera	Syrphidae	Syrphinae	Sphaerophoria	scripta	M	#10771
48.8352778N, 14.2601389E	2015-07-10	Malvaceae	Malva	moschata	Diptera	Syrphidae	Syrphinae	Sphaerophoria	scripta	M	#10772
48.8352778N, 14.2601389E	2015-07-10	Caprifoliaceae	Knautia	arvensis	Diptera	Syrphidae	Syrphinae	Sphaerophoria	scripta	M	#10773
48.8310000N, 14.2872222E	2015-07-19	Lamiaceae	Teucrium	chamaedrys	Diptera	Syrphidae	Syrphinae	Sphaerophoria	scripta	M	#10774
48.8352778N, 14.2601389E	2015-07-06	Asteraceae	Calendula	officinalis	Diptera	Syrphidae	Syrphinae	Sphaerophoria	scripta	M	#10775
48.8248611N, 14.3165278E	2015-07-07	Rosaceae	Agrimonia	eupatoria	Diptera	Syrphidae	Syrphinae	Sphaerophoria	scripta	M	#10776
48.8287500N, 14.3137500E	2015-07-28	Apiaceae	Pimpinella	saxifraga	Diptera	Syrphidae	Syrphinae	Sphaerophoria	scripta	M	#10777
48.8248611N, 14.3165278E	2015-07-03	Caprifoliaceae	Knautia	arvensis	Diptera	Syrphidae	Syrphinae	Sphaerophoria	scripta	M	#10778
48.8248611N, 14.3165278E	2015-07-03	Lamiaceae	Salvia	verticillata	Diptera	Syrphidae	Syrphinae	Sphaerophoria	scripta	M	#10779
48.8248611N, 14.3165278E	2015-07-06	Asteraceae	Centaurea	scabiosa	Diptera	Syrphidae	Syrphinae	Sphaerophoria	scripta	M	#10780
48.8310000N, 14.2872222E	2015-07-24	Asparagaceae	Anthericum	ramosum	Diptera	Syrphidae	Pipizinae	Pipizella	viduata	M	#10781
48.8287500N, 14.3137500E	2015-07-24	Apiaceae	Daucus	carota	Diptera	Syrphidae	Pipizinae	Pipizella	viduata	M	#10782
48.8287500N, 14.3137500E	2015-07-26	Lamiaceae	Dracocephalum	moldavica	Diptera	Syrphidae	Pipizinae	Pipizella	viduata	M	#10783
48.8310000N, 14.2872222E	2015-07-26	Asparagaceae	Anthericum	ramosum	Diptera	Syrphidae	Pipizinae	Pipizella	viduata	M	#10784
48.8287500N, 14.3137500E	2015-07-28	Rubiaceae	Galium	verum	Diptera	Syrphidae	Pipizinae	Pipizella	viduata	M	#10785
48.8287500N, 14.3137500E	2015-07-24	Apiaceae	Daucus	carota	Diptera	Syrphidae	Pipizinae	Pipizella	viduata	M	#10786
48.8287500N, 14.3137500E	2015-07-28	Apiaceae	Daucus	carota	Diptera	Syrphidae	Pipizinae	Pipizella	viduata	M	#10787
48.8287500N, 14.3137500E	2015-07-26	Apiaceae	Daucus	carota	Diptera	Syrphidae	Pipizinae	Pipizella	viduata	M	#10788
48.8352778N, 14.2601389E	2015-07-06	Rubiaceae	Galium	verum	Diptera	Syrphidae	Pipizinae	Pipizella	viduata	M	#10789
48.8310083N, 14.2928250E	2015-07-07	Apiaceae	Daucus	carota	Diptera	Syrphidae	Pipizinae	Pipizella	viduata	M	#10790
48.8287500N, 14.3137500E	2015-07-24	Rubiaceae	Galium	verum	Diptera	Syrphidae	Pipizinae	Pipizella	viduata	M	#10791
48.8310000N, 14.2872222E	2015-07-28	Apiaceae	Daucus	carota	Diptera	Syrphidae	Pipizinae	Pipizella	viduata	M	#10792
48.8352778N, 14.2601389E	2015-07-06	Asparagaceae	Anthericum	ramosum	Diptera	Syrphidae	Pipizinae	Pipizella	viduata	M	#10793
48.8352778N, 14.2601389E	2015-07-06	Apiaceae	Daucus	carota	Diptera	Syrphidae	Pipizinae	Pipizella	viduata	M	#10794
48.8310083N, 14.2928250E	2015-07-06	Apiaceae	Daucus	carota	Diptera	Syrphidae	Pipizinae	Pipizella	viduata	M	#10795
48.8287500N, 14.3137500E	2015-07-28	Rubiaceae	Galium	verum	Diptera	Syrphidae	Pipizinae	Pipizella	viduata	M	#10796
48.8287500N, 14.3137500E	2015-07-28	Rubiaceae	Galium	verum	Diptera	Syrphidae	Pipizinae	Pipizella	viduata	M	#10797
48.8285000N, 14.3234444E	2015-07-21	Apiaceae	Daucus	carota	Diptera	Syrphidae	Pipizinae	Pipizella	viduata	M	#10798
48.8352778N, 14.2601389E	2015-07-22	Rubiaceae	Galium	verum	Diptera	Syrphidae	Pipizinae	Pipizella	viduata	M	#10799
48.8310000N, 14.2872222E	2015-07-24	Caprifoliaceae	Knautia	arvensis	Diptera	Syrphidae	Pipizinae	Pipizella	viduata	M	#10800
48.8287500N, 14.3137500E	2015-07-28	Asparagaceae	Anthericum	ramosum	Diptera	Syrphidae	Pipizinae	Pipizella	viduata	M	#10801
48.8287500N, 14.3137500E	2015-07-23	Apiaceae	Daucus	carota	Diptera	Syrphidae	Pipizinae	Pipizella	viduata	M	#10802
48.8287500N, 14.3137500E	2015-07-24	Apiaceae	Daucus	carota	Diptera	Syrphidae	Pipizinae	Pipizella	viduata	F	#10803
48.8264083N, 14.3022778E	2015-07-15	Apiaceae	Daucus	carota	Diptera	Syrphidae	Pipizinae	Pipizella	viduata	F	#10804
48.8248611N, 14.3165278E	2015-06-29	Rubiaceae	Galium	verum	Diptera	Syrphidae	Pipizinae	Pipizella	annulata	F	#10805
48.8287500N, 14.3137500E	2015-07-23	Asteraceae	Centaurea	scabiosa	Diptera	Syrphidae	Pipizinae	Pipizella	viduata	F	#10806
48.8285000N, 14.3234444E	2015-07-26	Apiaceae	Daucus	carota	Diptera	Syrphidae	Pipizinae	Pipizella	viduata	F	#10807
48.8287500N, 14.3137500E	2015-07-24	Rubiaceae	Galium	verum	Diptera	Syrphidae	Pipizinae	Pipizella	viduata	F	#10808
48.8287500N, 14.3137500E	2015-07-24	Apiaceae	Daucus	carota	Diptera	Syrphidae	Pipizinae	Pipizella	viduata	F	#10809
48.8285000N, 14.3234444E	2015-07-24	Rubiaceae	Galium	verum	Diptera	Syrphidae	Pipizinae	Pipizella	viduata	F	#10810
48.8287500N, 14.3137500E	2015-07-23	Rubiaceae	Galium	verum	Diptera	Syrphidae	Pipizinae	Pipizella	viduata	M	#10811
48.8285000N, 14.3234444E	2015-07-19	Caryophyllaceae	Stellaria	graminea	Diptera	Syrphidae	Pipizinae	Pipizella	viduata	M	#10812
48.8310083N, 14.2928250E	2015-07-10	Rubiaceae	Galium	verum	Diptera	Syrphidae	Pipizinae	Pipizella	viduata	F	#10813
48.8285000N, 14.3234444E	2015-07-30	Rosaceae	Rubus	sp	Diptera	Syrphidae	Pipizinae	Pipizella	viduata	F	#10814
48.8285000N, 14.3234444E	2015-07-28	Apiaceae	Daucus	carota	Diptera	Syrphidae	Pipizinae	Pipizella	viduata	F	#10815
48.8352778N, 14.2601389E	2015-07-17	Rubiaceae	Galium	verum	Diptera	Syrphidae	Pipizinae	Pipizella	viduata	F	#10816
48.8287500N, 14.3137500E	2015-07-28	Apiaceae	Pimpinella	saxifraga	Diptera	Syrphidae	Pipizinae	Pipizella	viduata	F	#10817
48.8248611N, 14.3165278E	2015-07-26	Rubiaceae	Galium	verum	Diptera	Syrphidae	Pipizinae	Pipizella	viduata	F	#10818
48.8287500N, 14.3137500E	2015-07-28	Apiaceae	Daucus	carota	Diptera	Syrphidae	Pipizinae	Pipizella	viduata	F	#10819
48.8287500N, 14.3137500E	2015-07-28	Apiaceae	Daucus	carota	Diptera	Syrphidae	Pipizinae	Pipizella	viduata	F	#10820
48.8285000N, 14.3234444E	2015-07-24	Rubiaceae	Galium	verum	Diptera	Syrphidae	Pipizinae	Pipizella	viduata	F	#10821
48.8287500N, 14.3137500E	2015-07-24	Apiaceae	Daucus	carota	Diptera	Syrphidae	Pipizinae	Pipizella	viduata	F	#10822
48.8352778N, 14.2601389E	2015-07-17	Hypericaceae	Hypericum	perforatum	Diptera	Syrphidae	Pipizinae	Pipizella	viduata	F	#10823
48.8352778N, 14.2601389E	2015-07-06	Lamiaceae	Origanum	vulgare	Diptera	Syrphidae	Pipizinae	Pipizella	viduata	F	#10824
48.8287500N, 14.3137500E	2015-07-28	Apiaceae	Daucus	carota	Diptera	Syrphidae	Pipizinae	Pipizella	viduata	F	#10825
48.8287500N, 14.3137500E	2015-07-28	Rubiaceae	Galium	verum	Diptera	Syrphidae	Pipizinae	Pipizella	viduata	F	#10826
48.8285000N, 14.3234444E	2015-07-24	Apiaceae	Daucus	carota	Diptera	Syrphidae	Pipizinae	Pipizella	viduata	F	#10827
48.8285000N, 14.3234444E	2015-07-24	Apiaceae	Daucus	carota	Diptera	Syrphidae	Pipizinae	Pipizella	viduata	F	#10828
48.8310083N, 14.2928250E	2015-06-26	Rubiaceae	Galium	mollugo	Diptera	Syrphidae	Pipizinae	Pipizella	viduata	F	#10829
48.8310083N, 14.2928250E	2015-07-02	Rubiaceae	Galium	mollugo	Diptera	Syrphidae	Pipizinae	Pipizella	viduata	F	#10830
48.8285000N, 14.3234444E	2015-07-21	Rubiaceae	Galium	verum	Diptera	Syrphidae	Pipizinae	Pipizella	viduata	F	#10831
48.8287500N, 14.3137500E	2015-07-28	Apiaceae	Daucus	carota	Diptera	Syrphidae	Pipizinae	Pipizella	viduata	F	#10832
48.8352778N, 14.2601389E	2015-07-06	Apiaceae	Daucus	carota	Diptera	Syrphidae	Pipizinae	Pipizella	viduata	M	#10833
48.8310083N, 14.2928250E	2015-07-06	Rubiaceae	Galium	verum	Diptera	Syrphidae	Pipizinae	Pipizella	viduata	M	#10834
48.8285000N, 14.3234444E	2015-07-28	Apiaceae	Daucus	carota	Diptera	Syrphidae	Eristalinae	Chrysogaster	solstitialis	M	#10835
48.8285000N, 14.3234444E	2015-07-28	Apiaceae	Daucus	carota	Diptera	Syrphidae	Eristalinae	Chrysogaster	solstitialis	M	#10836
48.8285000N, 14.3234444E	2015-07-24	Apiaceae	Daucus	carota	Diptera	Syrphidae	Eristalinae	Chrysogaster	solstitialis	M	#10837
48.8248611N, 14.3165278E	2015-07-19	Apiaceae	Daucus	carota	Diptera	Syrphidae	Eristalinae	Chrysogaster	solstitialis	M	#10838
48.8285000N, 14.3234444E	2015-07-21	Apiaceae	Daucus	carota	Diptera	Syrphidae	Eristalinae	Chrysogaster	solstitialis	M	#10839
48.8285000N, 14.3234444E	2015-07-24	Apiaceae	Daucus	carota	Diptera	Syrphidae	Eristalinae	Chrysogaster	solstitialis	M	#10840
48.8285000N, 14.3234444E	2015-07-30	Apiaceae	Daucus	carota	Diptera	Syrphidae	Eristalinae	Chrysogaster	solstitialis	F	#10841
48.8285000N, 14.3234444E	2015-07-24	Apiaceae	Daucus	carota	Diptera	Syrphidae	Eristalinae	Chrysogaster	solstitialis	F	#10842
48.8287500N, 14.3137500E	2015-07-24	Apiaceae	Daucus	carota	Diptera	Syrphidae	Eristalinae	Chrysogaster	solstitialis	F	#10843
48.8287500N, 14.3137500E	2015-07-28	Apiaceae	Daucus	carota	Diptera	Syrphidae	Eristalinae	Chrysogaster	solstitialis	F	#10844
48.8285000N, 14.3234444E	2015-07-30	Apiaceae	Daucus	carota	Diptera	Syrphidae	Eristalinae	Chrysogaster	solstitialis	F	#10845
48.8287500N, 14.3137500E	2015-07-28	Apiaceae	Daucus	carota	Diptera	Syrphidae	Eristalinae	Chrysogaster	solstitialis	F	#10846
48.8287500N, 14.3137500E	2015-07-28	Apiaceae	Daucus	carota	Diptera	Syrphidae	Eristalinae	Chrysogaster	solstitialis	F	#10847
48.8287500N, 14.3137500E	2015-07-28	Apiaceae	Daucus	carota	Diptera	Syrphidae	Eristalinae	Chrysogaster	solstitialis	F	#10848
48.8287500N, 14.3137500E	2015-07-28	Apiaceae	Daucus	carota	Diptera	Syrphidae	Eristalinae	Chrysogaster	solstitialis	F	#10849
48.8287500N, 14.3137500E	2015-07-28	Apiaceae	Daucus	carota	Diptera	Syrphidae	Eristalinae	Chrysogaster	solstitialis	F	#10850
48.8287500N, 14.3137500E	2015-07-18	Apiaceae	Daucus	carota	Diptera	Syrphidae	Eristalinae	Chrysogaster	solstitialis	F	#10851
48.8287500N, 14.3137500E	2015-07-24	Apiaceae	Daucus	carota	Diptera	Syrphidae	Eristalinae	Chrysogaster	solstitialis	F	#10852
48.8287500N, 14.3137500E	2015-07-19	Asteraceae	Achillea	millefolium	Diptera	Syrphidae	Eristalinae	Chrysogaster	solstitialis	F	#10853
48.8287500N, 14.3137500E	2015-07-19	Apiaceae	Daucus	carota	Diptera	Syrphidae	Eristalinae	Chrysogaster	solstitialis	F	#10854
48.8287500N, 14.3137500E	2015-07-24	Apiaceae	Daucus	carota	Diptera	Syrphidae	Eristalinae	Chrysogaster	solstitialis	F	#10855
48.8248611N, 14.3165278E	2015-06-30	Rubiaceae	Galium	mollugo	Diptera	Syrphidae	Syrphinae	Chrysotoxum	bicinctum	M	#10856
48.8287500N, 14.3137500E	2015-07-15	Apiaceae	Daucus	carota	Diptera	Syrphidae	Syrphinae	Platycheirus	albimanus	M	#10857
48.8287500N, 14.3137500E	2015-07-26	Apiaceae	Daucus	carota	Diptera	Syrphidae	Eristalinae	Chrysogaster	basalis	F	#10858
48.8310000N, 14.2872222E	2015-07-26	Asparagaceae	Anthericum	ramosum	Diptera	Syrphidae	Syrphinae	Melanostoma	scalare	M	#10859
48.8285000N, 14.3234444E	2015-07-21	Lamiaceae	Clinopodium	vulgare	Diptera	Syrphidae	Syrphinae	Platycheirus	albimanus	F	#10860
48.8352778N, 14.2601389E	2015-07-17	Rubiaceae	Galium	verum	Diptera	Syrphidae	Pipizinae	Heringia	pubescens	F	#10861
48.8285000N, 14.3234444E	2015-07-21	Apiaceae	Daucus	carota	Diptera	Syrphidae	Eristalinae	Eristalinus	sepulchralis	M	#10862
48.8287500N, 14.3137500E	2015-07-28	Apiaceae	Daucus	carota	Diptera	Syrphidae	Syrphinae	Chrysotoxum	vernale	F	#10863
48.8287500N, 14.3137500E	2015-07-28	Apiaceae	Daucus	carota	Diptera	Syrphidae	Eristalinae	Chrysogaster	coemiteriorum	F	#10864
48.8287500N, 14.3137500E	2015-07-24	Apiaceae	Daucus	carota	Diptera	Syrphidae	Eristalinae	Chrysogaster	coemiteriorum	F	#10865
48.8310083N, 14.2928250E	2015-06-25	Plantaginaceae	Veronica	teucrium	Diptera	Syrphidae	Syrphinae	Chrysotoxum	cautum	F	#10866
48.8310083N, 14.2928250E	2015-06-25	Plantaginaceae	Veronica	teucrium	Diptera	Syrphidae	Syrphinae	Chrysotoxum	cautum	F	#10867
48.8285000N, 14.3234444E	2015-07-26	Caprifoliaceae	Knautia	arvensis	Diptera	Syrphidae	Eristalinae	Sericomyia	silentis	M	#10868
48.8248611N, 14.3165278E	2015-06-29	Plantaginaceae	Plantago	lanceolata	Diptera	Syrphidae	Eristalinae	Sericomyia	silentis	F	#10869
48.8352778N, 14.2601389E	2015-07-17	Hypericaceae	Hypericum	perforatum	Diptera	Syrphidae	Syrphinae	Melanostoma	mellinum	M	#10870
48.8352778N, 14.2601389E	2015-07-15	Asteraceae	Erigeron	annuus	Diptera	Syrphidae	Syrphinae	Melanostoma	mellinum	F	#10871
48.8310000N, 14.2872222E	2015-07-26	Asparagaceae	Anthericum	ramosum	Diptera	Syrphidae	Syrphinae	Melanostoma	mellinum	M	#10872
48.8310000N, 14.2872222E	2015-07-26	Asparagaceae	Anthericum	ramosum	Diptera	Syrphidae	Syrphinae	Melanostoma	mellinum	M	#10873
48.8310000N, 14.2872222E	2015-07-28	Lamiaceae	Dracocephalum	moldavica	Diptera	Syrphidae	Syrphinae	Melanostoma	mellinum	F	#10874
48.8285000N, 14.3234444E	2015-07-24	Asteraceae	Cirsium	arvense	Diptera	Syrphidae	Eristalinae	Volucella	pellucens	F	#10875
48.8352778N, 14.2601389E	2015-07-19	Lamiaceae	Origanum	vulgare	Diptera	Syrphidae	Eristalinae	Volucella	pellucens	F	#10876
48.8287500N, 14.3137500E	2015-07-28	Apiaceae	Daucus	carota	Diptera	Syrphidae	Eristalinae	Myathropa	florea	F	#10877
48.8285000N, 14.3234444E	2015-07-19	Rubiaceae	Galium	verum	Diptera	Syrphidae	Eristalinae	Myathropa	florea	M	#10878
48.8287500N, 14.3137500E	2015-07-26	Rubiaceae	Galium	mollugo	Diptera	Syrphidae	Eristalinae	Myathropa	florea	M	#10879
48.8352778N, 14.2601389E	2015-07-15	Rosaceae	Agrimonia	eupatoria	Diptera	Syrphidae	Eristalinae	Eristalis	nemorum	F	#10880
48.8287500N, 14.3137500E	2015-07-26	Apiaceae	Daucus	carota	Diptera	Syrphidae	Eristalinae	Eristalis	nemorum	M	#10881
48.8248611N, 14.3165278E	2015-07-06	Asteraceae	Centaurea	scabiosa	Diptera	Syrphidae	Eristalinae	Eristalis	nemorum	F	#10882
48.8285000N, 14.3234444E	2015-07-24	Asteraceae	Achillea	millefolium	Diptera	Syrphidae	Eristalinae	Eristalis	nemorum	M	#10883
48.8287500N, 14.3137500E	2015-07-28	Apiaceae	Daucus	carota	Diptera	Syrphidae	Eristalinae	Eristalis	nemorum	M	#10884
48.8287500N, 14.3137500E	2015-07-26	Apiaceae	Daucus	carota	Diptera	Syrphidae	Eristalinae	Eristalis	nemorum	M	#10885
48.8352778N, 14.2601389E	2015-07-19	Asteraceae	Achillea	millefolium	Diptera	Syrphidae	Eristalinae	Eristalis	nemorum	F	#10886
48.8310000N, 14.2872222E	2015-07-28	Asteraceae	Centaurea	scabiosa	Diptera	Syrphidae	Eristalinae	Eristalis	nemorum	F	#10887
48.8287500N, 14.3137500E	2015-06-25	Apiaceae	Daucus	carota	Diptera	Syrphidae	Eristalinae	Eristalis	nemorum	F	#10888
48.8287500N, 14.3137500E	2015-07-28	Apiaceae	Daucus	carota	Diptera	Syrphidae	Eristalinae	Eristalis	nemorum	M	#10889
48.8285000N, 14.3234444E	2015-07-24	Asteraceae	Achillea	millefolium	Diptera	Syrphidae	Eristalinae	Eristalis	nemorum	F	#10890
48.8285000N, 14.3234444E	2015-07-19	Apiaceae	Daucus	carota	Diptera	Syrphidae	Eristalinae	Eristalis	nemorum	F	#10891
48.8285000N, 14.3234444E	2015-07-24	Apiaceae	Daucus	carota	Diptera	Syrphidae	Eristalinae	Eristalis	nemorum	F	#10892
48.8287500N, 14.3137500E	2015-07-26	Apiaceae	Daucus	carota	Diptera	Syrphidae	Eristalinae	Eristalis	arbustorum	F	#10893
48.8287500N, 14.3137500E	2015-07-26	Apiaceae	Daucus	carota	Diptera	Syrphidae	Eristalinae	Eristalis	arbustorum	M	#10894
48.8285000N, 14.3234444E	2015-07-24	Apiaceae	Daucus	carota	Diptera	Syrphidae	Eristalinae	Eristalis	arbustorum	M	#10895
48.8248611N, 14.3165278E	2015-07-19	Apiaceae	Daucus	carota	Diptera	Syrphidae	Eristalinae	Eristalis	arbustorum	M	#10896
48.8310000N, 14.2872222E	2015-07-26	Asparagaceae	Anthericum	ramosum	Diptera	Syrphidae	Syrphinae	Scaeva	selenitica	F	#10897
48.8287500N, 14.3137500E	2015-07-28	Asteraceae	Leontodon	autumnalis	Diptera	Syrphidae	Syrphinae	Scaeva	selenitica	F	#10898
48.8310000N, 14.2872222E	2015-07-28	Asparagaceae	Anthericum	ramosum	Diptera	Syrphidae	Syrphinae	Scaeva	selenitica	M	#10899
48.8310000N, 14.2872222E	2015-07-28	Lamiaceae	Dracocephalum	moldavica	Diptera	Syrphidae	Syrphinae	Scaeva	pyrastri	F	#10900
48.8248611N, 14.3165278E	2015-07-26	Asteraceae	Cirsium	vulgare	Diptera	Syrphidae	Syrphinae	Scaeva	pyrastri	M	#10901
48.8310083N, 14.2928250E	2015-06-25	Plantaginaceae	Veronica	teucrium	Diptera	Syrphidae	Syrphinae	Scaeva	selenitica	F	#10902
48.8248611N, 14.3165278E	2015-07-26	Asteraceae	Cirsium	arvense	Diptera	Syrphidae	Syrphinae	Scaeva	selenitica	M	#10903
48.8310000N, 14.2872222E	2015-07-28	Asparagaceae	Anthericum	ramosum	Diptera	Syrphidae	Syrphinae	Scaeva	selenitica	M	#10904
48.8287500N, 14.3137500E	2015-06-25	Asteraceae	Leontodon	autumnalis	Diptera	Syrphidae	Syrphinae	Scaeva	dignota	M	#10905
48.8248611N, 14.3165278E	2015-07-26	Caprifoliaceae	Knautia	arvensis	Diptera	Syrphidae	Syrphinae	Scaeva	pyrastri	M	#10906
48.8287500N, 14.3137500E	2015-07-26	Rosaceae	Agrimonia	eupatoria	Diptera	Syrphidae	Syrphinae	Scaeva	selenitica	M	#10907
48.8285000N, 14.3234444E	2015-07-21	Asteraceae	Achillea	millefolium	Diptera	Syrphidae	Eristalinae	Eristalis	tenax	F	#10908
48.8248611N, 14.3165278E	2015-07-26	Asteraceae	Centaurea	jacea	Diptera	Syrphidae	Eristalinae	Eristalis	tenax	F	#10909
48.8248611N, 14.3165278E	2015-06-25	Fabaceae	Lotus	corniculatus	Diptera	Syrphidae	Syrphinae	Episyrphus	balteatus	M	#10910
48.8352778N, 14.2601389E	2015-07-19	Lamiaceae	Dracocephalum	moldavica	Diptera	Syrphidae	Syrphinae	Episyrphus	balteatus	F	#10911
48.8248611N, 14.3165278E	2015-07-19	Rosaceae	Agrimonia	eupatoria	Diptera	Syrphidae	Syrphinae	Episyrphus	balteatus	M	#10912
48.8352778N, 14.2601389E	2015-07-19	Lamiaceae	Dracocephalum	moldavica	Diptera	Syrphidae	Syrphinae	Episyrphus	balteatus	F	#10913
48.8287500N, 14.3137500E	2015-07-26	Lamiaceae	Dracocephalum	moldavica	Diptera	Syrphidae	Syrphinae	Episyrphus	balteatus	F	#10914
48.8310000N, 14.2872222E	2015-07-23	Asparagaceae	Anthericum	ramosum	Diptera	Syrphidae	Syrphinae	Episyrphus	balteatus	M	#10915
48.8310000N, 14.2872222E	2015-07-28	Lamiaceae	Origanum	vulgare	Diptera	Syrphidae	Syrphinae	Episyrphus	balteatus	F	#10916
48.8310000N, 14.2872222E	2015-07-23	Rubiaceae	Galium	verum	Diptera	Syrphidae	Syrphinae	Episyrphus	balteatus	M	#10917
48.8248611N, 14.3165278E	2015-06-25	Fabaceae	Coronilla	varia	Diptera	Syrphidae	Syrphinae	Episyrphus	balteatus	F	#10918
48.8287500N, 14.3137500E	2015-07-19	Fabaceae	Lotus	corniculatus	Diptera	Syrphidae	Syrphinae	Episyrphus	balteatus	F	#10919
48.8310000N, 14.2872222E	2015-07-17	Fabaceae	Coronilla	varia	Diptera	Syrphidae	Syrphinae	Episyrphus	balteatus	F	#10920
48.8248611N, 14.3165278E	2015-06-25	Rubiaceae	Galium	verum	Diptera	Syrphidae	Syrphinae	Episyrphus	balteatus	M	#10921
48.8285000N, 14.3234444E	2015-07-24	Asteraceae	Cirsium	arvense	Diptera	Syrphidae	Syrphinae	Episyrphus	balteatus	M	#10922
48.8352778N, 14.2601389E	2015-07-03	Malvaceae	Malva	moschata	Diptera	Syrphidae	Syrphinae	Episyrphus	balteatus	M	#10923
48.8310083N, 14.2928250E	2015-07-07	Cistaceae	Helianthemum	grandiflorum	Diptera	Syrphidae	Syrphinae	Episyrphus	balteatus	M	#10924
48.8310000N, 14.2872222E	2015-07-30	Asparagaceae	Anthericum	ramosum	Diptera	Syrphidae	Syrphinae	Episyrphus	balteatus	F	#10925
48.8352778N, 14.2601389E	2015-07-17	Hypericaceae	Hypericum	perforatum	Diptera	Syrphidae	Syrphinae	Lapposyrphus	lapponicus	M	#10926
48.8310083N, 14.2928250E	2015-06-25	Plantaginaceae	Veronica	teucrium	Diptera	Syrphidae	Syrphinae	Lapposyrphus	lapponicus	F	#10927
48.8285000N, 14.3234444E	2015-07-24	Hypericaceae	Hypericum	perforatum	Diptera	Syrphidae	Syrphinae	Lapposyrphus	lapponicus	M	#10928
48.8352778N, 14.2601389E	2015-07-17	Malvaceae	Malva	moschata	Diptera	Syrphidae	Syrphinae	Lapposyrphus	lapponicus	M	#10929
48.8285000N, 14.3234444E	2015-07-26	Rosaceae	Agrimonia	eupatoria	Diptera	Syrphidae	Syrphinae	Lapposyrphus	lapponicus	F	#10930
48.8352778N, 14.2601389E	2015-07-17	Rosaceae	Agrimonia	eupatoria	Diptera	Syrphidae	Syrphinae	Lapposyrphus	lapponicus	F	#10931
48.8310083N, 14.2928250E	2015-07-07	Hypericaceae	Hypericum	perforatum	Diptera	Syrphidae	Syrphinae	Lapposyrphus	lapponicus	M	#10932
48.8285000N, 14.3234444E	2015-07-24	Rosaceae	Agrimonia	eupatoria	Diptera	Syrphidae	Syrphinae	Lapposyrphus	lapponicus	F	#10933
48.8352778N, 14.2601389E	2015-07-06	Hypericaceae	Hypericum	perforatum	Diptera	Syrphidae	Syrphinae	Lapposyrphus	lapponicus	M	#10934
48.8352778N, 14.2601389E	2015-07-17	Hypericaceae	Hypericum	perforatum	Diptera	Syrphidae	Syrphinae	Lapposyrphus	lapponicus	M	#10935
48.8352778N, 14.2601389E	2015-07-17	Malvaceae	Malva	moschata	Diptera	Syrphidae	Syrphinae	Lapposyrphus	lapponicus	F	#10936
48.8285000N, 14.3234444E	2015-07-26	Lamiaceae	Clinopodium	vulgare	Diptera	Syrphidae	Syrphinae	Lapposyrphus	lapponicus	M	#10937
48.8310083N, 14.2928250E	2015-06-25	Plantaginaceae	Veronica	teucrium	Diptera	Syrphidae	Syrphinae	Lapposyrphus	lapponicus	F	#10938
48.8287500N, 14.3137500E	2015-07-19	Asteraceae	Leontodon	autumnalis	Diptera	Syrphidae	Syrphinae	Lapposyrphus	lapponicus	M	#10939
48.8248611N, 14.3165278E	2015-07-21	Scrophulariaceae	Verbascum	chaixii	Diptera	Syrphidae	Syrphinae	Lapposyrphus	lapponicus	M	#10940
48.8352778N, 14.2601389E	2015-07-19	Asteraceae	Calendula	officinalis	Diptera	Syrphidae	Syrphinae	Lapposyrphus	lapponicus	F	#10941
48.8248611N, 14.3165278E	2015-07-19	Lamiaceae	Salvia	verticillata	Diptera	Syrphidae	Syrphinae	Lapposyrphus	lapponicus	M	#10942
48.8310000N, 14.2872222E	2015-07-24	Asparagaceae	Anthericum	ramosum	Diptera	Syrphidae	Syrphinae	Lapposyrphus	lapponicus	M	#10943
48.8310000N, 14.2872222E	2015-07-19	Asparagaceae	Anthericum	ramosum	Diptera	Syrphidae	Syrphinae	Lapposyrphus	lapponicus	M	#10944
48.8287500N, 14.3137500E	2015-07-26	Lamiaceae	Dracocephalum	moldavica	Diptera	Syrphidae	Syrphinae	Lapposyrphus	lapponicus	M	#10945
48.8287500N, 14.3137500E	2015-07-26	Rosaceae	Agrimonia	eupatoria	Diptera	Syrphidae	Syrphinae	Lapposyrphus	lapponicus	M	#10946
48.8248611N, 14.3165278E	2015-07-19	Rubiaceae	Galium	verum	Diptera	Syrphidae	Syrphinae	Lapposyrphus	lapponicus	M	#10947
48.8310000N, 14.2872222E	2015-07-19	Lamiaceae	Dracocephalum	moldavica	Diptera	Syrphidae	Syrphinae	Lapposyrphus	lapponicus	M	#10948
48.8310000N, 14.2872222E	2015-07-19	Asparagaceae	Anthericum	ramosum	Diptera	Syrphidae	Syrphinae	Lapposyrphus	lapponicus	M	#10949
48.8285000N, 14.3234444E	2015-07-24	Lamiaceae	Origanum	vulgare	Diptera	Syrphidae	Syrphinae	Lapposyrphus	lapponicus	M	#10950
48.8287500N, 14.3137500E	2015-07-26	Apiaceae	Daucus	carota	Diptera	Syrphidae	Eristalinae	Syritta	pipiens	F	#10951
48.8352778N, 14.2601389E	2015-07-19	Asteraceae	Achillea	millefolium	Diptera	Syrphidae	Eristalinae	Syritta	pipiens	F	#10952
48.8352778N, 14.2601389E	2015-07-19	Apiaceae	Pimpinella	saxifraga	Diptera	Syrphidae	Eristalinae	Syritta	pipiens	M	#10953
48.8310083N, 14.2928250E	2015-07-03	Asteraceae	Inula	salicina	Diptera	Syrphidae	Eristalinae	Syritta	pipiens	M	#10954
48.8248611N, 14.3165278E	2015-07-30	Asteraceae	Centaurea	jacea	Diptera	Syrphidae	Eristalinae	Syritta	pipiens	F	#10955
48.8352778N, 14.2601389E	2015-07-15	Lamiaceae	Dracocephalum	moldavica	Diptera	Syrphidae	Eristalinae	Syritta	pipiens	F	#10956
48.8352778N, 14.2601389E	2015-07-06	Rosaceae	Agrimonia	eupatoria	Diptera	Syrphidae	Eristalinae	Syritta	pipiens	M	#10957
48.8287500N, 14.3137500E	2015-07-24	Apiaceae	Daucus	carota	Diptera	Syrphidae	Eristalinae	Syritta	pipiens	F	#10958
48.8352778N, 14.2601389E	2015-07-06	Asteraceae	Erigeron	annuus	Diptera	Syrphidae	Eristalinae	Syritta	pipiens	F	#10959
48.8352778N, 14.2601389E	2015-07-06	Asteraceae	Erigeron	annuus	Diptera	Syrphidae	Eristalinae	Syritta	pipiens	M	#10960
48.8352778N, 14.2601389E	2015-07-06	Asteraceae	Erigeron	annuus	Diptera	Syrphidae	Eristalinae	Syritta	pipiens	M	#10961
48.8352778N, 14.2601389E	2015-07-06	Asteraceae	Erigeron	annuus	Diptera	Syrphidae	Eristalinae	Syritta	pipiens	M	#10962
48.8310000N, 14.2872222E	2015-07-28	Lamiaceae	Origanum	vulgare	Diptera	Syrphidae	Eristalinae	Syritta	pipiens	F	#10963
48.8287500N, 14.3137500E	2015-07-28	Apiaceae	Daucus	carota	Diptera	Syrphidae	Eristalinae	Syritta	pipiens	F	#10964
48.8310083N, 14.2928250E	2015-07-10	Asteraceae	Achillea	millefolium	Diptera	Syrphidae	Eristalinae	Syritta	pipiens	M	#10965
48.8310000N, 14.2872222E	2015-07-23	Lamiaceae	Origanum	vulgare	Diptera	Syrphidae	Eristalinae	Syritta	pipiens	F	#10966
48.8310000N, 14.2872222E	2015-07-28	Lamiaceae	Origanum	vulgare	Diptera	Syrphidae	Eristalinae	Syritta	pipiens	F	#10967
48.8287500N, 14.3137500E	2015-07-24	Apiaceae	Daucus	carota	Diptera	Syrphidae	Eristalinae	Syritta	pipiens	F	#10968
48.8352778N, 14.2601389E	2015-07-06	Asteraceae	Achillea	millefolium	Diptera	Syrphidae	Eristalinae	Syritta	pipiens	F	#10969
48.8287500N, 14.3137500E	2015-07-28	Apiaceae	Daucus	carota	Diptera	Syrphidae	Eristalinae	Syritta	pipiens	M	#10970
48.8287500N, 14.3137500E	2015-07-28	Apiaceae	Daucus	carota	Diptera	Syrphidae	Eristalinae	Syritta	pipiens	F	#10971
48.8287500N, 14.3137500E	2015-07-26	Apiaceae	Pimpinella	saxifraga	Diptera	Syrphidae	Eristalinae	Syritta	pipiens	M	#10972
48.8285000N, 14.3234444E	2015-07-23	Lamiaceae	Origanum	vulgare	Diptera	Syrphidae	Eristalinae	Syritta	pipiens	F	#10973
48.8310000N, 14.2872222E	2015-07-24	Lamiaceae	Origanum	vulgare	Diptera	Syrphidae	Eristalinae	Syritta	pipiens	M	#10974
48.8352778N, 14.2601389E	2015-07-17	Hypericaceae	Hypericum	perforatum	Diptera	Syrphidae	Eristalinae	Syritta	pipiens	F	#10975
48.8310000N, 14.2872222E	2015-07-24	Lamiaceae	Origanum	vulgare	Diptera	Syrphidae	Eristalinae	Syritta	pipiens	M	#10976
48.8285000N, 14.3234444E	2015-07-24	Apiaceae	Daucus	carota	Diptera	Syrphidae	Eristalinae	Syritta	pipiens	F	#10977
48.8285000N, 14.3234444E	2015-07-23	Rosaceae	Agrimonia	eupatoria	Diptera	Syrphidae	Eristalinae	Syritta	pipiens	F	#10978
48.8352778N, 14.2601389E	2015-07-19	Lamiaceae	Dracocephalum	moldavica	Diptera	Syrphidae	Eristalinae	Syritta	pipiens	F	#10979
48.8310000N, 14.2872222E	2015-07-24	Asteraceae	Calendula	officinalis	Diptera	Syrphidae	Eristalinae	Syritta	pipiens	M	#10980
48.8287500N, 14.3137500E	2015-07-26	Apiaceae	Daucus	carota	Diptera	Syrphidae	Eristalinae	Syritta	pipiens	M	#10981
48.8310000N, 14.2872222E	2015-07-24	Asparagaceae	Anthericum	ramosum	Diptera	Syrphidae	Syrphinae	Sphaerophoria	scripta	M	#10982
48.8310000N, 14.2872222E	2015-07-30	Amaryllidaceae	Allium	scorodoprasum	Diptera	Syrphidae	Syrphinae	Sphaerophoria	scripta	F	#10983
48.8287500N, 14.3137500E	2015-06-25	Asteraceae	Leontodon	autumnalis	Diptera	Syrphidae	Syrphinae	Sphaerophoria	scripta	F	#10984
48.8352778N, 14.2601389E	2015-07-19	Lamiaceae	Dracocephalum	moldavica	Diptera	Syrphidae	Syrphinae	Sphaerophoria	scripta	F	#10985
48.8352778N, 14.2601389E	2015-07-17	Campanulaceae	Campanula	patula	Diptera	Syrphidae	Syrphinae	Sphaerophoria	scripta	F	#10986
48.8310000N, 14.2872222E	2015-07-24	Asteraceae	Calendula	officinalis	Diptera	Syrphidae	Syrphinae	Sphaerophoria	scripta	F	#10987
48.8352778N, 14.2601389E	2015-07-19	Asteraceae	Erigeron	annuus	Diptera	Syrphidae	Syrphinae	Sphaerophoria	scripta	F	#10988
48.8287500N, 14.3137500E	2015-07-24	Asteraceae	Senecio	jacobaea	Diptera	Syrphidae	Syrphinae	Sphaerophoria	scripta	F	#10989
48.8248611N, 14.3165278E	2015-07-21	Apiaceae	Pastinaca	sativa	Diptera	Syrphidae	Syrphinae	Sphaerophoria	scripta	F	#10990
48.8285000N, 14.3234444E	2015-07-19	Caryophyllaceae	Stellaria	graminea	Diptera	Syrphidae	Syrphinae	Sphaerophoria	scripta	F	#10991
48.8285000N, 14.3234444E	2015-07-24	Lamiaceae	Origanum	vulgare	Diptera	Syrphidae	Syrphinae	Sphaerophoria	scripta	M	#10992
48.8310000N, 14.2872222E	2015-07-23	Asparagaceae	Anthericum	ramosum	Diptera	Syrphidae	Syrphinae	Sphaerophoria	scripta	M	#10993
48.8287500N, 14.3137500E	2015-07-28	Asteraceae	Centaurea	jacea	Diptera	Syrphidae	Syrphinae	Sphaerophoria	scripta	M	#10994
48.8310000N, 14.2872222E	2015-07-28	Asparagaceae	Anthericum	ramosum	Diptera	Syrphidae	Syrphinae	Sphaerophoria	scripta	M	#10995
48.8287500N, 14.3137500E	2015-07-28	Apiaceae	Pimpinella	saxifraga	Diptera	Syrphidae	Syrphinae	Sphaerophoria	scripta	M	#10996
48.8310000N, 14.2872222E	2015-07-23	Asparagaceae	Anthericum	ramosum	Diptera	Syrphidae	Syrphinae	Sphaerophoria	scripta	M	#10997
48.8287500N, 14.3137500E	2015-07-24	Rosaceae	Agrimonia	eupatoria	Diptera	Syrphidae	Syrphinae	Sphaerophoria	scripta	F	#10998
48.8310000N, 14.2872222E	2015-07-26	Asparagaceae	Anthericum	ramosum	Diptera	Syrphidae	Syrphinae	Sphaerophoria	scripta	F	#10999
48.8310000N, 14.2872222E	2015-07-26	Asparagaceae	Anthericum	ramosum	Diptera	Syrphidae	Syrphinae	Sphaerophoria	scripta	M	#11000
48.8287500N, 14.3137500E	2015-07-28	Asteraceae	Leontodon	autumnalis	Diptera	Syrphidae	Syrphinae	Sphaerophoria	scripta	M	#11001
48.8285000N, 14.3234444E	2015-07-30	Asteraceae	Cirsium	arvense	Diptera	Syrphidae	Syrphinae	Sphaerophoria	scripta	F	#11002
48.8310000N, 14.2872222E	2015-07-28	Asparagaceae	Anthericum	ramosum	Diptera	Syrphidae	Syrphinae	Sphaerophoria	scripta	M	#11003
48.8310000N, 14.2872222E	2015-07-23	Asparagaceae	Anthericum	ramosum	Diptera	Syrphidae	Syrphinae	Sphaerophoria	scripta	M	#11004
48.8287500N, 14.3137500E	2015-07-26	Apiaceae	Daucus	carota	Diptera	Syrphidae	Syrphinae	Sphaerophoria	scripta	M	#11005
48.8310000N, 14.2872222E	2015-07-26	Asparagaceae	Anthericum	ramosum	Diptera	Syrphidae	Syrphinae	Sphaerophoria	scripta	M	#11006
48.8285000N, 14.3234444E	2015-07-24	Rubiaceae	Galium	verum	Diptera	Syrphidae	Syrphinae	Sphaerophoria	scripta	F	#11007
48.8310000N, 14.2872222E	2015-07-24	Asteraceae	Calendula	officinalis	Diptera	Syrphidae	Syrphinae	Sphaerophoria	scripta	F	#11008
48.8352778N, 14.2601389E	2015-07-19	Asteraceae	Erigeron	annuus	Diptera	Syrphidae	Syrphinae	Sphaerophoria	scripta	M	#11009
48.8352778N, 14.2601389E	2015-07-19	Asteraceae	Erigeron	annuus	Diptera	Syrphidae	Syrphinae	Sphaerophoria	scripta	M	#11010
48.8352778N, 14.2601389E	2015-07-17	Rosaceae	Agrimonia	eupatoria	Diptera	Syrphidae	Syrphinae	Sphaerophoria	scripta	F	#11011
48.8310000N, 14.2872222E	2015-07-24	Asteraceae	Calendula	officinalis	Diptera	Syrphidae	Syrphinae	Sphaerophoria	scripta	F	#11012
48.8352778N, 14.2601389E	2015-07-17	Malvaceae	Malva	moschata	Diptera	Syrphidae	Syrphinae	Sphaerophoria	scripta	F	#11013
48.8352778N, 14.2601389E	2015-07-19	Asteraceae	Calendula	officinalis	Diptera	Syrphidae	Syrphinae	Sphaerophoria	scripta	F	#11014
48.8310000N, 14.2872222E	2015-07-24	Asparagaceae	Anthericum	ramosum	Diptera	Syrphidae	Syrphinae	Sphaerophoria	scripta	F	#11015
48.8352778N, 14.2601389E	2015-07-06	Lamiaceae	Origanum	vulgare	Diptera	Syrphidae	Syrphinae	Sphaerophoria	scripta	F	#11016
48.8352778N, 14.2601389E	2015-07-15	Malvaceae	Malva	moschata	Diptera	Syrphidae	Syrphinae	Sphaerophoria	scripta	F	#11017
48.8287500N, 14.3137500E	2015-07-24	Apiaceae	Daucus	carota	Diptera	Syrphidae	Syrphinae	Sphaerophoria	scripta	M	#11018
48.8310000N, 14.2872222E	2015-07-24	Asteraceae	Centaurea	scabiosa	Diptera	Syrphidae	Syrphinae	Sphaerophoria	scripta	F	#11019
48.8287500N, 14.3137500E	2015-07-19	Fabaceae	Lotus	corniculatus	Diptera	Syrphidae	Syrphinae	Sphaerophoria	scripta	M	#11020
48.8352778N, 14.2601389E	2015-07-15	Asteraceae	Erigeron	annuus	Diptera	Syrphidae	Syrphinae	Sphaerophoria	scripta	F	#11021
48.8352778N, 14.2601389E	2015-07-15	Asteraceae	Erigeron	annuus	Diptera	Syrphidae	Syrphinae	Sphaerophoria	scripta	F	#11022
48.8352778N, 14.2601389E	2015-07-15	Boraginaceae	Echium	vulgare	Diptera	Syrphidae	Syrphinae	Sphaerophoria	scripta	F	#11023
48.8352778N, 14.2601389E	2015-07-15	Hypericaceae	Hypericum	perforatum	Diptera	Syrphidae	Syrphinae	Sphaerophoria	scripta	M	#11024
48.8352778N, 14.2601389E	2015-07-15	Rosaceae	Potentilla	erecta	Diptera	Syrphidae	Syrphinae	Sphaerophoria	scripta	M	#11025
48.8352778N, 14.2601389E	2015-07-15	Lamiaceae	Dracocephalum	moldavica	Diptera	Syrphidae	Syrphinae	Sphaerophoria	scripta	F	#11026
48.8310083N, 14.2928250E	2015-07-11	Hypericaceae	Hypericum	perforatum	Diptera	Syrphidae	Syrphinae	Sphaerophoria	scripta	M	#11027
48.8352778N, 14.2601389E	2015-07-06	Lamiaceae	Origanum	vulgare	Diptera	Syrphidae	Syrphinae	Sphaerophoria	scripta	M	#11028
48.8287500N, 14.3137500E	2015-07-26	Lamiaceae	Dracocephalum	moldavica	Diptera	Syrphidae	Syrphinae	Sphaerophoria	scripta	F	#11029
48.8287500N, 14.3137500E	2015-07-26	Apiaceae	Pimpinella	saxifraga	Diptera	Syrphidae	Syrphinae	Sphaerophoria	scripta	F	#11030
48.8287500N, 14.3137500E	2015-07-28	Apiaceae	Daucus	carota	Diptera	Syrphidae	Syrphinae	Sphaerophoria	scripta	F	#11031
48.8285000N, 14.3234444E	2015-07-19	Rubiaceae	Galium	verum	Diptera	Syrphidae	Syrphinae	Sphaerophoria	scripta	F	#11032
48.8310000N, 14.2872222E	2015-07-26	Asparagaceae	Anthericum	ramosum	Diptera	Syrphidae	Syrphinae	Sphaerophoria	scripta	F	#11033
48.8310000N, 14.2872222E	2015-07-26	Asparagaceae	Anthericum	ramosum	Diptera	Syrphidae	Syrphinae	Sphaerophoria	scripta	F	#11034
48.8285000N, 14.3234444E	2015-07-26	Apiaceae	Pastinaca	sativa	Diptera	Syrphidae	Syrphinae	Sphaerophoria	scripta	F	#11035
48.8310000N, 14.2872222E	2015-07-30	Asparagaceae	Anthericum	ramosum	Diptera	Syrphidae	Syrphinae	Sphaerophoria	scripta	M	#11036
48.8310000N, 14.2872222E	2015-07-24	Lamiaceae	Origanum	vulgare	Diptera	Syrphidae	Syrphinae	Sphaerophoria	scripta	F	#11037
48.8287500N, 14.3137500E	2015-07-24	Apiaceae	Daucus	carota	Diptera	Syrphidae	Syrphinae	Sphaerophoria	scripta	F	#11038
48.8287500N, 14.3137500E	2015-07-24	Lamiaceae	Clinopodium	vulgare	Diptera	Syrphidae	Syrphinae	Sphaerophoria	scripta	F	#11039
48.8352778N, 14.2601389E	2015-07-17	Boraginaceae	Echium	vulgare	Diptera	Syrphidae	Syrphinae	Sphaerophoria	scripta	F	#11040
48.8248611N, 14.3165278E	2015-07-19	Lamiaceae	Salvia	verticillata	Diptera	Syrphidae	Syrphinae	Sphaerophoria	scripta	F	#11041
48.8310000N, 14.2872222E	2015-07-30	Asparagaceae	Anthericum	ramosum	Diptera	Syrphidae	Syrphinae	Sphaerophoria	scripta	F	#11042
48.8310000N, 14.2872222E	2015-07-28	Lamiaceae	Dracocephalum	moldavica	Diptera	Syrphidae	Syrphinae	Sphaerophoria	scripta	F	#11043
48.8248611N, 14.3165278E	2015-07-30	Lamiaceae	Thymus	sp	Diptera	Syrphidae	Syrphinae	Sphaerophoria	scripta	M	#11044
48.8310000N, 14.2872222E	2015-07-30	Asparagaceae	Anthericum	ramosum	Diptera	Syrphidae	Syrphinae	Sphaerophoria	scripta	F	#11045
48.8352778N, 14.2601389E	2015-07-17	Boraginaceae	Echium	vulgare	Diptera	Syrphidae	Syrphinae	Sphaerophoria	scripta	F	#11046
48.8287500N, 14.3137500E	2015-07-28	Apiaceae	Daucus	carota	Diptera	Syrphidae	Syrphinae	Sphaerophoria	scripta	F	#11047
48.8248611N, 14.3165278E	2015-07-21	Asteraceae	Inula	salicina	Diptera	Syrphidae	Syrphinae	Sphaerophoria	scripta	F	#11048
48.8248611N, 14.3165278E	2015-07-23	Scrophulariaceae	Verbascum	chaixii	Diptera	Syrphidae	Syrphinae	Sphaerophoria	scripta	F	#11049
48.8310083N, 14.2928250E	2015-07-10	Rubiaceae	Galium	verum	Diptera	Syrphidae	Syrphinae	Sphaerophoria	scripta	F	#11050
48.8352778N, 14.2601389E	2015-07-17	Boraginaceae	Echium	vulgare	Diptera	Syrphidae	Syrphinae	Sphaerophoria	scripta	F	#11051
48.8287500N, 14.3137500E	2015-07-24	Apiaceae	Daucus	carota	Diptera	Syrphidae	Syrphinae	Sphaerophoria	scripta	M	#11052
48.8352778N, 14.2601389E	2015-07-17	Boraginaceae	Echium	vulgare	Diptera	Syrphidae	Syrphinae	Sphaerophoria	scripta	F	#11053
48.8310083N, 14.2928250E	2015-07-07	Rosaceae	Agrimonia	eupatoria	Diptera	Syrphidae	Syrphinae	Sphaerophoria	scripta	M	#11054
48.8310000N, 14.2872222E	2015-07-24	Lamiaceae	Origanum	vulgare	Diptera	Syrphidae	Syrphinae	Sphaerophoria	scripta	F	#11055
48.8287500N, 14.3137500E	2015-07-24	Apiaceae	Daucus	carota	Diptera	Syrphidae	Syrphinae	Sphaerophoria	scripta	F	#11056
48.8310000N, 14.2872222E	2015-07-24	Lamiaceae	Origanum	vulgare	Diptera	Syrphidae	Syrphinae	Sphaerophoria	scripta	M	#11057
48.8310000N, 14.2872222E	2015-07-24	Asparagaceae	Anthericum	ramosum	Diptera	Syrphidae	Syrphinae	Sphaerophoria	scripta	M	#11058
48.8310000N, 14.2872222E	2015-07-26	Asparagaceae	Anthericum	ramosum	Diptera	Syrphidae	Syrphinae	Sphaerophoria	scripta	F	#11059
48.8310000N, 14.2872222E	2015-07-26	Asparagaceae	Anthericum	ramosum	Diptera	Syrphidae	Syrphinae	Sphaerophoria	scripta	F	#11060
48.8287500N, 14.3137500E	2015-07-28	Apiaceae	Daucus	carota	Diptera	Syrphidae	Syrphinae	Sphaerophoria	scripta	F	#11061
48.8287500N, 14.3137500E	2015-07-28	Apiaceae	Daucus	carota	Diptera	Syrphidae	Syrphinae	Sphaerophoria	scripta	F	#11062
48.8287500N, 14.3137500E	2015-07-28	Apiaceae	Daucus	carota	Diptera	Syrphidae	Syrphinae	Sphaerophoria	scripta	M	#11063
48.8287500N, 14.3137500E	2015-07-28	Rubiaceae	Galium	verum	Diptera	Syrphidae	Syrphinae	Sphaerophoria	scripta	F	#11064
48.8287500N, 14.3137500E	2015-06-25	Asteraceae	Leontodon	autumnalis	Diptera	Syrphidae	Syrphinae	Sphaerophoria	scripta	F	#11065
48.8287500N, 14.3137500E	2015-07-24	Rubiaceae	Galium	verum	Diptera	Syrphidae	Syrphinae	Sphaerophoria	scripta	F	#11066
48.8285000N, 14.3234444E	2015-07-26	Lamiaceae	Dracocephalum	moldavica	Diptera	Syrphidae	Syrphinae	Sphaerophoria	scripta	F	#11067
48.8310000N, 14.2872222E	2015-07-30	Lamiaceae	Origanum	vulgare	Diptera	Syrphidae	Syrphinae	Sphaerophoria	scripta	M	#11068
48.8287500N, 14.3137500E	2015-07-26	Apiaceae	Daucus	carota	Diptera	Syrphidae	Syrphinae	Sphaerophoria	scripta	F	#11069
48.8248611N, 14.3165278E	2015-07-19	Asteraceae	Centaurea	scabiosa	Diptera	Syrphidae	Syrphinae	Sphaerophoria	scripta	F	#11070
48.8285000N, 14.3234444E	2015-07-24	Hypericaceae	Hypericum	perforatum	Diptera	Syrphidae	Syrphinae	Sphaerophoria	scripta	M	#11071
48.8285000N, 14.3234444E	2015-07-24	Asteraceae	Achillea	millefolium	Diptera	Syrphidae	Syrphinae	Sphaerophoria	scripta	F	#11072
48.8285000N, 14.3234444E	2015-07-19	Asteraceae	Cirsium	arvense	Diptera	Syrphidae	Syrphinae	Sphaerophoria	scripta	M	#11073
48.8310000N, 14.2872222E	2015-07-24	Asparagaceae	Anthericum	ramosum	Diptera	Syrphidae	Syrphinae	Sphaerophoria	scripta	M	#11074
48.8310083N, 14.2928250E	2015-07-10	Hypericaceae	Hypericum	perforatum	Diptera	Syrphidae	Syrphinae	Syrphus	torvus	F	#11075
48.8310083N, 14.2928250E	2015-07-10	Rubiaceae	Galium	verum	Diptera	Syrphidae	Syrphinae	Syrphus	torvus	F	#11076
48.8352778N, 14.2601389E	2015-07-17	Rubiaceae	Galium	verum	Diptera	Syrphidae	Syrphinae	Syrphus	torvus	F	#11077
48.8248611N, 14.3165278E	2015-07-21	Asteraceae	Senecio	jacobaea	Diptera	Syrphidae	Syrphinae	Syrphus	torvus	F	#11078
48.8352778N, 14.2601389E	2015-07-17	Hypericaceae	Hypericum	perforatum	Diptera	Syrphidae	Syrphinae	Syrphus	torvus	F	#11079
48.8352778N, 14.2601389E	2015-07-15	Lamiaceae	Dracocephalum	moldavica	Diptera	Syrphidae	Syrphinae	Syrphus	torvus	F	#11080
48.8352778N, 14.2601389E	2015-07-17	Hypericaceae	Hypericum	perforatum	Diptera	Syrphidae	Syrphinae	Syrphus	torvus	F	#11081
48.8287500N, 14.3137500E	2015-07-17	Asteraceae	Leontodon	autumnalis	Diptera	Syrphidae	Syrphinae	Syrphus	torvus	F	#11082
48.8287500N, 14.3137500E	2015-07-17	Asteraceae	Leontodon	autumnalis	Diptera	Syrphidae	Syrphinae	Syrphus	torvus	F	#11083
48.8352778N, 14.2601389E	2015-07-17	Hypericaceae	Hypericum	perforatum	Diptera	Syrphidae	Syrphinae	Syrphus	torvus	F	#11084
48.8285000N, 14.3234444E	2015-07-24	Asteraceae	Cirsium	arvense	Diptera	Syrphidae	Syrphinae	Syrphus	torvus	F	#11085
48.8352778N, 14.2601389E	2015-07-17	Hypericaceae	Hypericum	perforatum	Diptera	Syrphidae	Syrphinae	Syrphus	torvus	F	#11086
48.8352778N, 14.2601389E	2015-07-17	Rosaceae	Fragaria	sp	Diptera	Syrphidae	Syrphinae	Syrphus	torvus	F	#11087
48.8287500N, 14.3137500E	2015-07-24	Asteraceae	Leontodon	autumnalis	Diptera	Syrphidae	Syrphinae	Syrphus	torvus	F	#11088
48.8285000N, 14.3234444E	2015-07-23	Lamiaceae	Origanum	vulgare	Diptera	Syrphidae	Syrphinae	Syrphus	torvus	F	#11089
48.8285000N, 14.3234444E	2015-07-24	Rosaceae	Agrimonia	eupatoria	Diptera	Syrphidae	Syrphinae	Syrphus	torvus	F	#11090
48.8248611N, 14.3165278E	2015-07-19	Lamiaceae	Salvia	verticillata	Diptera	Syrphidae	Syrphinae	Syrphus	torvus	F	#11091
48.8248611N, 14.3165278E	2015-07-19	Lamiaceae	Salvia	verticillata	Diptera	Syrphidae	Syrphinae	Syrphus	torvus	F	#11092
48.8248611N, 14.3165278E	2015-07-19	Scrophulariaceae	Verbascum	chaixii	Diptera	Syrphidae	Syrphinae	Syrphus	torvus	F	#11093
48.8310000N, 14.2872222E	2015-07-24	Asparagaceae	Anthericum	ramosum	Diptera	Syrphidae	Syrphinae	Syrphus	torvus	F	#11094
48.8287500N, 14.3137500E	2015-07-26	Apiaceae	Daucus	carota	Diptera	Syrphidae	Syrphinae	Syrphus	torvus	F	#11095
48.8287500N, 14.3137500E	2015-07-26	Rubiaceae	Galium	mollugo	Diptera	Syrphidae	Syrphinae	Syrphus	torvus	F	#11096
48.8248611N, 14.3165278E	2015-07-26	Asteraceae	Centaurea	jacea	Diptera	Syrphidae	Syrphinae	Syrphus	torvus	F	#11097
48.8248611N, 14.3165278E	2015-07-26	Asteraceae	Centaurea	scabiosa	Diptera	Syrphidae	Syrphinae	Syrphus	torvus	F	#11098
48.8285000N, 14.3234444E	2015-07-30	Rosaceae	Rubus	sp	Diptera	Syrphidae	Syrphinae	Syrphus	torvus	F	#11099
48.8352778N, 14.2601389E	2015-07-19	Rosaceae	Agrimonia	eupatoria	Diptera	Syrphidae	Syrphinae	Syrphus	torvus	F	#11100
48.8352778N, 14.2601389E	2015-07-19	Asteraceae	Leontodon	autumnalis	Diptera	Syrphidae	Syrphinae	Syrphus	torvus	F	#11101
48.8248611N, 14.3165278E	2015-06-29	Plantaginaceae	Plantago	lanceolata	Diptera	Syrphidae	Syrphinae	Syrphus	torvus	M	#11102
48.8285000N, 14.3234444E	2015-07-19	Hypericaceae	Hypericum	perforatum	Diptera	Syrphidae	Syrphinae	Syrphus	torvus	M	#11103
48.8248611N, 14.3165278E	2015-07-19	Asteraceae	Centaurea	scabiosa	Diptera	Syrphidae	Syrphinae	Syrphus	torvus	M	#11104
48.8352778N, 14.2601389E	2015-07-17	Rosaceae	Agrimonia	eupatoria	Diptera	Syrphidae	Syrphinae	Syrphus	torvus	M	#11105
48.8310000N, 14.2872222E	2015-07-23	Asparagaceae	Anthericum	ramosum	Diptera	Syrphidae	Syrphinae	Syrphus	torvus	M	#11106
48.8248611N, 14.3165278E	2015-07-19	Asteraceae	Centaurea	scabiosa	Diptera	Syrphidae	Syrphinae	Syrphus	torvus	M	#11107
48.8248611N, 14.3165278E	2015-07-19	Asteraceae	Centaurea	scabiosa	Diptera	Syrphidae	Syrphinae	Syrphus	torvus	M	#11108
48.8352778N, 14.2601389E	2015-07-17	Asteraceae	Leontodon	autumnalis	Diptera	Syrphidae	Syrphinae	Syrphus	torvus	M	#11109
48.8264083N, 14.3022778E	2015-07-03	Apiaceae	Aegopodium	podagraria	Diptera	Syrphidae	Syrphinae	Syrphus	torvus	M	#11110
48.8287500N, 14.3137500E	2015-07-26	Apiaceae	Pimpinella	saxifraga	Diptera	Syrphidae	Eristalinae	Syritta	pipiens	F	#11111
48.8287500N, 14.3137500E	2015-07-26	Apiaceae	Daucus	carota	Diptera	Syrphidae	Eristalinae	Syritta	pipiens	F	#11112
48.8285000N, 14.3234444E	2015-07-24	Asteraceae	Achillea	millefolium	Diptera	Syrphidae	Eristalinae	Syritta	pipiens	F	#11113
48.8287500N, 14.3137500E	2015-07-26	Apiaceae	Daucus	carota	Diptera	Syrphidae	Eristalinae	Syritta	pipiens	F	#11114
48.8352778N, 14.2601389E	2015-07-19	Asteraceae	Erigeron	annuus	Diptera	Syrphidae	Eristalinae	Syritta	pipiens	M	#11115
48.8285000N, 14.3234444E	2015-07-24	Hypericaceae	Hypericum	perforatum	Diptera	Syrphidae	Eristalinae	Syritta	pipiens	M	#11116
48.8285000N, 14.3234444E	2015-07-19	Rubiaceae	Galium	verum	Diptera	Syrphidae	Eristalinae	Syritta	pipiens	M	#11117
48.8352778N, 14.2601389E	2015-07-06	Asteraceae	Erigeron	annuus	Diptera	Syrphidae	Eristalinae	Syritta	pipiens	M	#11118
48.8287500N, 14.3137500E	2015-07-17	Asteraceae	Leontodon	autumnalis	Diptera	Syrphidae	Eristalinae	Syritta	pipiens	M	#11119
48.8310000N, 14.2872222E	2015-07-28	Lamiaceae	Origanum	vulgare	Diptera	Syrphidae	Eristalinae	Syritta	pipiens	F	#11120
48.8285000N, 14.3234444E	2015-07-26	Asteraceae	Achillea	millefolium	Diptera	Syrphidae	Eristalinae	Syritta	pipiens	M	#11121
48.8285000N, 14.3234444E	2015-07-26	Apiaceae	Daucus	carota	Diptera	Syrphidae	Eristalinae	Syritta	pipiens	F	#11122
48.8285000N, 14.3234444E	2015-07-26	Caryophyllaceae	Stellaria	graminea	Diptera	Syrphidae	Eristalinae	Syritta	pipiens	F	#11123
48.8285000N, 14.3234444E	2015-07-24	Lamiaceae	Origanum	vulgare	Diptera	Syrphidae	Eristalinae	Syritta	pipiens	F	#11124
48.8285000N, 14.3234444E	2015-07-24	Asteraceae	Achillea	millefolium	Diptera	Syrphidae	Eristalinae	Syritta	pipiens	M	#11125
48.8310000N, 14.2872222E	2015-07-26	Asparagaceae	Anthericum	ramosum	Diptera	Syrphidae	Eristalinae	Syritta	pipiens	F	#11126
48.8310000N, 14.2872222E	2015-07-24	Lamiaceae	Origanum	vulgare	Diptera	Syrphidae	Eristalinae	Syritta	pipiens	M	#11127
48.8310000N, 14.2872222E	2015-07-24	Lamiaceae	Origanum	vulgare	Diptera	Syrphidae	Eristalinae	Syritta	pipiens	M	#11128
48.8310000N, 14.2872222E	2015-07-24	Amaryllidaceae	Allium	scorodoprasum	Diptera	Syrphidae	Eristalinae	Syritta	pipiens	F	#11129
48.8287500N, 14.3137500E	2015-07-24	Apiaceae	Daucus	carota	Diptera	Syrphidae	Eristalinae	Syritta	pipiens	F	#11130
48.8248611N, 14.3165278E	2015-07-23	Apiaceae	Pastinaca	sativa	Diptera	Syrphidae	Eristalinae	Syritta	pipiens	M	#11131
48.8287500N, 14.3137500E	2015-07-24	Apiaceae	Daucus	carota	Diptera	Syrphidae	Eristalinae	Syritta	pipiens	F	#11132
48.8352778N, 14.2601389E	2015-07-15	Boraginaceae	Echium	vulgare	Diptera	Syrphidae	Eristalinae	Syritta	pipiens	F	#11133
48.8287500N, 14.3137500E	2015-07-24	Apiaceae	Daucus	carota	Diptera	Syrphidae	Eristalinae	Syritta	pipiens	F	#11134
48.8310000N, 14.2872222E	2015-07-24	Asparagaceae	Anthericum	ramosum	Diptera	Syrphidae	Eristalinae	Syritta	pipiens	F	#11135
48.8352778N, 14.2601389E	2015-07-06	Apiaceae	Daucus	carota	Diptera	Syrphidae	Eristalinae	Syritta	pipiens	F	#11136
48.8310083N, 14.2928250E	2015-07-10	Rubiaceae	Galium	verum	Diptera	Syrphidae	Eristalinae	Syritta	pipiens	F	#11137
48.8287500N, 14.3137500E	2015-07-24	Apiaceae	Daucus	carota	Diptera	Syrphidae	Eristalinae	Syritta	pipiens	F	#11138
48.8310083N, 14.2928250E	2015-07-11	Asteraceae	Inula	salicina	Diptera	Syrphidae	Syrphinae	Syrphus	torvus	M	#11139
48.8287500N, 14.3137500E	2015-07-17	Asteraceae	Leontodon	autumnalis	Diptera	Syrphidae	Syrphinae	Syrphus	torvus	M	#11140
48.8287500N, 14.3137500E	2015-07-17	Asteraceae	Leontodon	autumnalis	Diptera	Syrphidae	Syrphinae	Syrphus	torvus	M	#11141
48.8287500N, 14.3137500E	2015-07-17	Asteraceae	Leontodon	autumnalis	Diptera	Syrphidae	Syrphinae	Syrphus	torvus	M	#11142
48.8287500N, 14.3137500E	2015-07-24	Asteraceae	Leontodon	autumnalis	Diptera	Syrphidae	Syrphinae	Syrphus	torvus	M	#11143
48.8248611N, 14.3165278E	2015-07-19	Asteraceae	Centaurea	scabiosa	Diptera	Syrphidae	Syrphinae	Syrphus	torvus	M	#11144
48.8285000N, 14.3234444E	2015-07-26	Lamiaceae	Dracocephalum	moldavica	Diptera	Syrphidae	Syrphinae	Syrphus	torvus	M	#11145
48.8287500N, 14.3137500E	2015-07-24	Asteraceae	Leontodon	autumnalis	Diptera	Syrphidae	Syrphinae	Syrphus	torvus	M	#11146
48.8352778N, 14.2601389E	2015-07-17	Hypericaceae	Hypericum	perforatum	Diptera	Syrphidae	Syrphinae	Syrphus	torvus	M	#11147
48.8310000N, 14.2872222E	2015-07-24	Asparagaceae	Anthericum	ramosum	Diptera	Syrphidae	Syrphinae	Syrphus	torvus	M	#11148
48.8248611N, 14.3165278E	2015-07-19	Lamiaceae	Salvia	verticillata	Diptera	Syrphidae	Syrphinae	Syrphus	torvus	M	#11149
48.8248611N, 14.3165278E	2015-07-19	Rosaceae	Agrimonia	eupatoria	Diptera	Syrphidae	Syrphinae	Syrphus	torvus	M	#11150
48.8310000N, 14.2872222E	2015-07-24	Asparagaceae	Anthericum	ramosum	Diptera	Syrphidae	Syrphinae	Syrphus	torvus	M	#11151
48.8310000N, 14.2872222E	2015-07-24	Asparagaceae	Anthericum	ramosum	Diptera	Syrphidae	Syrphinae	Syrphus	torvus	M	#11152
48.8248611N, 14.3165278E	2015-07-19	Asteraceae	Centaurea	scabiosa	Diptera	Syrphidae	Syrphinae	Syrphus	torvus	M	#11153
48.8248611N, 14.3165278E	2015-07-19	Lamiaceae	Salvia	verticillata	Diptera	Syrphidae	Syrphinae	Syrphus	torvus	M	#11154
48.8310000N, 14.2872222E	2015-07-24	Asparagaceae	Anthericum	ramosum	Diptera	Syrphidae	Syrphinae	Syrphus	torvus	M	#11155
48.8248611N, 14.3165278E	2015-07-19	Lamiaceae	Salvia	verticillata	Diptera	Syrphidae	Syrphinae	Syrphus	torvus	M	#11156
48.8248611N, 14.3165278E	2015-07-19	Lamiaceae	Salvia	verticillata	Diptera	Syrphidae	Syrphinae	Syrphus	torvus	M	#11157
48.8248611N, 14.3165278E	2015-07-19	Scrophulariaceae	Verbascum	chaixii	Diptera	Syrphidae	Syrphinae	Syrphus	torvus	M	#11158
48.8352778N, 14.2601389E	2015-07-19	Asteraceae	Calendula	officinalis	Diptera	Syrphidae	Syrphinae	Syrphus	torvus	M	#11159
48.8285000N, 14.3234444E	2015-07-24	Asteraceae	Echinops	sphaerocephalus	Diptera	Syrphidae	Syrphinae	Syrphus	torvus	M	#11160
48.8310000N, 14.2872222E	2015-07-19	Asparagaceae	Anthericum	ramosum	Diptera	Syrphidae	Syrphinae	Syrphus	torvus	M	#11161
48.8352778N, 14.2601389E	2015-07-19	Hypericaceae	Hypericum	perforatum	Diptera	Syrphidae	Syrphinae	Syrphus	torvus	M	#11162
48.8248611N, 14.3165278E	2015-07-30	Asteraceae	Cirsium	vulgare	Diptera	Syrphidae	Syrphinae	Syrphus	torvus	M	#11163
48.8287500N, 14.3137500E	2015-07-26	Apiaceae	Daucus	carota	Diptera	Syrphidae	Syrphinae	Syrphus	torvus	M	#11164
48.8248611N, 14.3165278E	2015-07-19	Lamiaceae	Salvia	verticillata	Diptera	Syrphidae	Syrphinae	Syrphus	torvus	M	#11165
48.8285000N, 14.3234444E	2015-07-26	Apiaceae	Pastinaca	sativa	Diptera	Syrphidae	Syrphinae	Syrphus	ribesii	M	#11166
48.8352778N, 14.2601389E	2015-07-17	Rosaceae	Agrimonia	eupatoria	Diptera	Syrphidae	Syrphinae	Syrphus	vitripennis	M	#11167
48.8248611N, 14.3165278E	2015-07-30	Apiaceae	Pastinaca	sativa	Diptera	Syrphidae	Syrphinae	Syrphus	vitripennis	M	#11168
48.8285000N, 14.3234444E	2015-07-24	Hypericaceae	Hypericum	perforatum	Diptera	Syrphidae	Syrphinae	Syrphus	ribesii	M	#11169
48.8248611N, 14.3165278E	2015-06-25	Rosaceae	Rubus	sp	Diptera	Syrphidae	Syrphinae	Syrphus	vitripennis	F	#11170
48.8285000N, 14.3234444E	2015-07-26	Hypericaceae	Hypericum	perforatum	Diptera	Syrphidae	Syrphinae	Syrphus	vitripennis	F	#11171
48.8285000N, 14.3234444E	2015-07-26	Asteraceae	Calendula	officinalis	Diptera	Syrphidae	Syrphinae	Syrphus	vitripennis	F	#11172
48.8248611N, 14.3165278E	2015-07-21	Apiaceae	Pastinaca	sativa	Diptera	Syrphidae	Syrphinae	Syrphus	vitripennis	F	#11173
48.8310000N, 14.2872222E	2015-07-24	Asteraceae	Calendula	officinalis	Diptera	Syrphidae	Syrphinae	Syrphus	vitripennis	F	#11174
48.8248611N, 14.3165278E	2015-07-19	Scrophulariaceae	Verbascum	chaixii	Diptera	Syrphidae	Syrphinae	Syrphus	vitripennis	F	#11175
48.8248611N, 14.3165278E	2015-07-23	Asteraceae	Senecio	jacobaea	Diptera	Syrphidae	Syrphinae	Syrphus	vitripennis	F	#11176
48.8248611N, 14.3165278E	2015-07-21	Apiaceae	Pastinaca	sativa	Diptera	Syrphidae	Syrphinae	Syrphus	vitripennis	M	#11177
48.8352778N, 14.2601389E	2015-07-17	Hypericaceae	Hypericum	perforatum	Diptera	Syrphidae	Syrphinae	Syrphus	vitripennis	M	#11178
48.8248611N, 14.3165278E	2015-07-19	Apiaceae	Daucus	carota	Diptera	Syrphidae	Syrphinae	Syrphus	vitripennis	F	#11179
48.8248611N, 14.3165278E	2015-06-25	Rubiaceae	Galium	verum	Diptera	Syrphidae	Syrphinae	Syrphus	vitripennis	F	#11180
48.8248611N, 14.3165278E	2015-07-19	Rosaceae	Agrimonia	eupatoria	Diptera	Syrphidae	Syrphinae	Syrphus	vitripennis	F	#11181
48.8248611N, 14.3165278E	2015-07-19	Lamiaceae	Salvia	verticillata	Diptera	Syrphidae	Syrphinae	Syrphus	vitripennis	F	#11182
48.8285000N, 14.3234444E	2015-07-19	Hypericaceae	Hypericum	perforatum	Diptera	Syrphidae	Syrphinae	Syrphus	vitripennis	F	#11183
48.8352778N, 14.2601389E	2015-07-03	Caprifoliaceae	Knautia	arvensis	Diptera	Syrphidae	Syrphinae	Syrphus	vitripennis	F	#11184
48.8264083N, 14.3022778E	2015-07-15	Asteraceae	Centaurea	scabiosa	Diptera	Syrphidae	Eristalinae	Eristalis	nemorum	F	#11244
48.8287500N, 14.3137500E	2015-07-17	Lamiaceae	Dracocephalum	moldavica	Diptera	Syrphidae	Syrphinae	Lapposyrphus	lapponicus	M	#11245
48.8287500N, 14.3137500E	2015-07-21	Rosaceae	Agrimonia	eupatoria	Diptera	Syrphidae	Syrphinae	Scaeva	selenitica	M	#11246
48.8352778N, 14.2601389E	2015-07-10	Hypericaceae	Hypericum	perforatum	Diptera	Syrphidae	Eristalinae	Eristalis	tenax	F	#11247
48.8248611N, 14.3165278E	2015-06-26	Fabaceae	Lotus	corniculatus	Diptera	Syrphidae	Eristalinae	Eristalis	similis	M	#11248
48.8310083N, 14.2928250E	2015-06-26	Plantaginaceae	Veronica	teucrium	Diptera	Syrphidae	Syrphinae	Didea	alneti	M	#11249
48.8248611N, 14.3165278E	2015-07-15	Asteraceae	Centaurea	scabiosa	Diptera	Syrphidae	Eristalinae	Eristalis	horticola	F	#11250
48.8287500N, 14.3137500E	2015-07-19	Asteraceae	Leontodon	autumnalis	Diptera	Syrphidae	Syrphinae	Syrphus	vitripennis	M	#11251
48.8248611N, 14.3165278E	2015-07-10	Rubiaceae	Galium	verum	Diptera	Syrphidae	Syrphinae	Syrphus	ribesii	F	#11252
48.8285000N, 14.3234444E	2015-07-23	Rosaceae	Agrimonia	eupatoria	Diptera	Syrphidae	Syrphinae	Scaeva	selenitica	M	#11253
48.8285000N, 14.3234444E	2015-07-28	Apiaceae	Daucus	carota	Diptera	Syrphidae	Syrphinae	Sphaerophoria	scripta	M	#11254
48.8264083N, 14.3022778E	2015-07-15	Asteraceae	Achillea	millefolium	Diptera	Syrphidae	Eristalinae	Eristalis	nemorum	F	#11255
48.8285000N, 14.3234444E	2015-07-28	Asteraceae	Achillea	millefolium	Diptera	Syrphidae	Eristalinae	Syritta	pipiens	F	#11256
48.8248611N, 14.3165278E	2015-07-15	Lamiaceae	Salvia	verticillata	Diptera	Syrphidae	Syrphinae	Syrphus	ribesii	F	#11257
48.8287500N, 14.3137500E	2015-07-15	Rosaceae	Agrimonia	eupatoria	Diptera	Syrphidae	Syrphinae	Syrphus	ribesii	F	#11258
48.8352778N, 14.2601389E	2015-07-19	Rosaceae	Agrimonia	eupatoria	Diptera	Syrphidae	Syrphinae	Scaeva	selenitica	M	#11259
48.8310083N, 14.2928250E	2015-06-25	Plantaginaceae	Veronica	teucrium	Diptera	Syrphidae	Syrphinae	Melanostoma	mellinum	F	#11260
48.8248611N, 14.3165278E	2015-07-24	Scrophulariaceae	Verbascum	chaixii	Diptera	Syrphidae	Syrphinae	Sphaerophoria	scripta	M	#11261
48.8287500N, 14.3137500E	2015-07-28	Apiaceae	Daucus	carota	Diptera	Syrphidae	Eristalinae	Eristalis	arbustorum	M	#11262
48.8248611N, 14.3165278E	2015-07-15	Rosaceae	Rubus	sp	Diptera	Syrphidae	Eristalinae	Syritta	pipiens	F	#11263
48.8248611N, 14.3165278E	2015-07-17	Asteraceae	Centaurea	scabiosa	Diptera	Syrphidae	Syrphinae	Syrphus	ribesii	F	#11265
48.8285000N, 14.3234444E	2015-07-30	Caprifoliaceae	Knautia	arvensis	Diptera	Syrphidae	Eristalinae	Sericomyia	bombiformis	M	#11266
48.8310083N, 14.2928250E	2015-06-26	Plantaginaceae	Veronica	teucrium	Diptera	Syrphidae	Eristalinae	Volucella	bombylans	F	#11267
48.8264083N, 14.3022778E	2015-07-06	Plantaginaceae	Veronica	teucrium	Diptera	Syrphidae	Eristalinae	Volucella	bombylans	F	#11268
48.8264083N, 14.3022778E	2015-07-02	Plantaginaceae	Veronica	teucrium	Diptera	Syrphidae	Syrphinae	Xanthogramma	pedissequum	F	#11269
48.8285000N, 14.3234444E	2015-07-21	Rubiaceae	Galium	verum	Diptera	Syrphidae	Syrphinae	Meliscaeva	cinctella	M	#11270
48.8285000N, 14.3234444E	2015-07-28	Asteraceae	Achillea	millefolium	Diptera	Syrphidae	Eristalinae	Eristalis	pertinax	F	#11271
48.8248611N, 14.3165278E	2015-07-07	Asteraceae	Centaurea	scabiosa	Diptera	Syrphidae	Syrphinae	Parasyrphus	lineolus	M	#11272
48.8310083N, 14.2928250E	2015-07-02	Asteraceae	Centaurea	scabiosa	Diptera	Syrphidae	Eristalinae	Sericomyia	silentis	F	#11273
48.8248611N, 14.3165278E	2015-07-10	Asteraceae	Centaurea	scabiosa	Diptera	Syrphidae	Syrphinae	Syrphus	torvus	F	#11274
48.8310083N, 14.2928250E	2015-06-26	Plantaginaceae	Veronica	teucrium	Diptera	Syrphidae	Syrphinae	Chrysotoxum	cautum	F	#11275
48.8287500N, 14.3137500E	2015-07-21	Apiaceae	Daucus	carota	Diptera	Syrphidae	Eristalinae	Cheilosia	ruficollis	F	#11276
48.8285000N, 14.3234444E	2015-07-26	Apiaceae	Daucus	carota	Diptera	Syrphidae	Eristalinae	Chrysogaster	solstitialis	F	#11277
48.8248611N, 14.3165278E	2015-06-30	Fabaceae	Coronilla	varia	Diptera	Syrphidae	Syrphinae	Eupeodes	bucculatus	M	#11278
48.8285000N, 14.3234444E	2015-08-01	Asteraceae	Cirsium	arvense	Diptera	Syrphidae	Eristalinae	Myathropa	florea	F	#11279
48.8264083N, 14.3022778E	2015-07-02	Plantaginaceae	Veronica	teucrium	Diptera	Syrphidae	Syrphinae	Chrysotoxum	bicinctum	F	#11280
48.8248611N, 14.3165278E	2015-06-30	Rosaceae	Agrimonia	eupatoria	Diptera	Syrphidae	Eristalinae	Helophilus	pendulus	F	#11281
48.8264083N, 14.3022778E	2015-07-02	Apiaceae	Aegopodium	podagraria	Diptera	Syrphidae	Eristalinae	Chrysogaster	coemiteriorum	F	#11282
48.8248611N, 14.3165278E	2015-06-26	Asteraceae	Centaurea	scabiosa	Diptera	Syrphidae	Eristalinae	Sericomyia	silentis	F	#11283
48.8310000N, 14.2872222E	2015-07-17	Lamiaceae	Origanum	vulgare	Diptera	Syrphidae	Eristalinae	Sericomyia	silentis	M	#11284
48.8310000N, 14.2872222E	2015-07-17	Asparagaceae	Anthericum	ramosum	Diptera	Syrphidae	Syrphinae	Episyrphus	balteatus	F	#11285
48.8310000N, 14.2872222E	2015-07-17	Asparagaceae	Anthericum	ramosum	Diptera	Syrphidae	Syrphinae	Episyrphus	balteatus	M	#11286
48.8248611N, 14.3165278E	2015-06-25	Rubiaceae	Galium	mollugo	Diptera	Syrphidae	Pipizinae	Pipizella	annulata	F	#11287
48.8310000N, 14.2872222E	2015-07-19	Rubiaceae	Galium	verum	Diptera	Syrphidae	Pipizinae	Pipizella	viduata	F	#11288
48.8310000N, 14.2872222E	2015-07-17	Asparagaceae	Anthericum	ramosum	Diptera	Syrphidae	Syrphinae	Lapposyrphus	lapponicus	M	#11289
48.8310000N, 14.2872222E	2015-07-17	Rubiaceae	Galium	verum	Diptera	Syrphidae	Eristalinae	Syritta	pipiens	F	#11290
48.8310000N, 14.2872222E	2015-07-17	Asparagaceae	Anthericum	ramosum	Diptera	Syrphidae	Syrphinae	Sphaerophoria	scripta	F	#11291
48.8352778N, 14.2601389E	2015-07-15	Lamiaceae	Dracocephalum	moldavica	Diptera	Syrphidae	Syrphinae	Sphaerophoria	scripta	F	#11292
48.8248611N, 14.3165278E	2015-06-25	Asteraceae	Centaurea	scabiosa	Diptera	Syrphidae	Eristalinae	Rhingia	campestris	F	#11293
48.8352778N, 14.2601389E	2015-07-15	Lamiaceae	Dracocephalum	moldavica	Diptera	Syrphidae	Eristalinae	Rhingia	campestris	M	#11294
48.8352778N, 14.2601389E	2015-07-13	Lamiaceae	Dracocephalum	moldavica	Diptera	Syrphidae	Eristalinae	Rhingia	campestris	M	#11295
48.8352778N, 14.2601389E	2015-07-13	Lamiaceae	Dracocephalum	moldavica	Diptera	Syrphidae	Eristalinae	Rhingia	campestris	F	#11296
48.8310000N, 14.2872222E	2015-07-17	Asparagaceae	Anthericum	ramosum	Diptera	Syrphidae	Syrphinae	Syrphus	torvus	M	#11297
48.8352778N, 14.2601389E	2015-07-15	Lamiaceae	Dracocephalum	moldavica	Diptera	Syrphidae	Syrphinae	Syrphus	torvus	F	#11298
48.8310000N, 14.2872222E	2015-07-17	Asparagaceae	Anthericum	ramosum	Diptera	Syrphidae	Syrphinae	Syrphus	torvus	F	#11299
48.8310000N, 14.2872222E	2015-07-17	Asparagaceae	Anthericum	ramosum	Diptera	Syrphidae	Syrphinae	Syrphus	torvus	F	#11300
48.8310000N, 14.2872222E	2015-07-17	Asparagaceae	Anthericum	ramosum	Diptera	Syrphidae	Syrphinae	Syrphus	torvus	F	#11301
48.8310000N, 14.2872222E	2015-07-17	Asparagaceae	Anthericum	ramosum	Diptera	Syrphidae	Syrphinae	Syrphus	torvus	F	#11302
48.8310000N, 14.2872222E	2015-07-17	Asparagaceae	Anthericum	ramosum	Diptera	Syrphidae	Syrphinae	Syrphus	torvus	F	#11303
48.8310000N, 14.2872222E	2015-07-17	Asparagaceae	Anthericum	ramosum	Diptera	Syrphidae	Syrphinae	Syrphus	torvus	F	#11304
48.8310083N, 14.2928250E	2015-07-10	Rubiaceae	Galium	verum	Diptera	Syrphidae	Pipizinae	Pipizella	viduata	F	#11305
