# Supplementary material for: Flower visitation by hoverflies (Diptera: Syrphidae) in a temperate plant-pollinator network
Source: PeerJ. 2018 Dec 3;6:e6025. doi: 10.7717/peerj.6025 (PMC6282941; doi:10.7717/peerj.6025)
Supplement: Table S2 — The network is shown as a matrix with hoverflies in rows and plants in columns. Number of flower visits recorded is provided for each plant-hoverfly species combination. The first column provides hoverfly species ID number and the first raw provides plant species ID number used in Fig. 1 in the main text. [file peerj-06-6025-s003.csv]

		1	2	3	4	5	6	7	8	9	10	11	12	13	14	15	16	17	18	19	20	21	22	23	24	25	26	27	28	29	30	31	32	33	34	35	36	37	38	39	40	41	42	43	44	45	46	47	48
		Achillea millefolium	Aegopodium podagraria	Agrimonia eupatoria	Allium scorodoprasum	Anthericum ramosum	Anthriscus sylvestris	Calendula officinalis	Campanula patula	Campanula rapunculoides	Centaurea jacea	Centaurea scabiosa	Centaurium erythraea	Cirsium arvense	Cirsium vulgare	Clinopodium vulgare	Coronilla varia	Daucus carota	Dracocephalum moldavica	Echinops sphaerocephalus	Echium vulgare	Erigeron annuus	Fragaria sp	Galium mollugo	Galium verum	Genista tinctoria	Gentiana cruciata	Helianthemum grandiflorum	Hypericum perforatum	Inula salicina	Knautia arvensis	Leontodon autumnalis	Leontodon hispidus	Lotus corniculatus	Malva moschata	Medicago lupulina	Melampyrum nemorosum	Myosotis arvensis	Origanum vulgare	Pastinaca sativa	Pimpinella saxifraga	Plantago lanceolata	Plantago media	Potentilla argentea	Potentilla erecta	Potentilla reptans	Ranunculus bulbosus	Rhinanthus major	Rubus sp
1	Cheilosia proxima	0	0	0	0	0	0	0	0	0	0	0	0	0	0	0	0	1	0	0	0	0	0	0	0	0	0	0	0	0	0	0	0	0	0	0	0	0	0	0	0	0	0	0	0	0	0	0	0
2	Cheilosia ruficollis	0	0	0	0	0	0	1	0	0	0	0	0	0	0	0	0	1	0	0	0	0	0	0	0	0	0	0	0	0	0	0	0	0	0	0	0	0	0	0	0	0	0	0	0	0	0	0	0
3	Chrysogaster basalis	0	0	0	0	0	0	0	0	0	0	0	0	0	0	0	0	1	0	0	0	0	0	0	0	0	0	0	0	0	0	0	0	0	0	0	0	0	0	0	0	0	0	0	0	0	0	0	0
4	Chrysogaster coemiteriorum	0	1	0	0	0	0	0	0	0	0	0	0	0	0	0	0	2	0	0	0	0	0	0	0	0	0	0	0	0	0	0	0	0	0	0	0	0	0	0	0	0	0	0	0	0	0	0	0
5	Chrysogaster solstitialis	1	1	0	0	0	2	0	0	0	0	0	0	0	0	0	0	28	0	0	0	0	0	0	0	0	0	0	0	0	0	0	0	0	0	0	0	0	0	0	0	0	0	0	0	0	0	0	0
6	Chrysotoxum bicinctum	0	0	0	0	0	0	0	0	0	0	0	0	0	0	0	0	0	0	0	0	0	0	1	1	0	0	1	0	0	0	0	0	0	0	0	0	0	0	0	0	0	0	0	0	0	0	0	0
7	Chrysotoxum cautum	0	0	0	0	0	0	0	0	0	0	0	0	0	0	0	0	0	0	0	0	0	0	0	0	0	0	0	0	0	0	0	0	0	0	0	0	0	0	0	0	0	0	0	0	0	0	0	0
8	Chrysotoxum fasciatum	0	0	0	0	0	0	0	0	0	0	0	0	0	0	0	0	0	0	0	0	0	0	0	0	0	0	0	0	0	0	0	0	0	0	0	0	0	0	0	0	0	0	0	0	0	0	0	0
9	Chrysotoxum vernale	0	0	0	0	0	0	0	0	0	0	0	0	0	0	0	0	1	0	0	0	0	0	0	0	0	0	0	0	0	0	0	0	0	0	0	0	0	0	0	0	0	0	0	0	0	0	0	0
10	Chrysotoxum verralli	0	0	0	0	0	0	0	0	0	0	0	0	0	0	0	0	0	0	0	0	0	0	1	0	0	0	0	0	0	0	0	0	0	0	0	0	0	0	0	0	0	0	0	0	0	0	0	0
11	Didea alneti	0	0	0	0	0	0	0	0	0	0	0	0	0	0	0	0	0	0	0	0	0	0	0	0	0	0	0	0	0	0	0	0	0	0	0	0	0	0	0	0	0	0	0	0	0	0	0	0
12	Epistrophe grossulariae	0	0	0	0	0	0	0	0	0	0	1	0	0	0	0	0	0	0	0	0	0	0	0	0	0	0	0	0	0	0	0	0	0	0	0	0	0	0	0	0	0	0	0	0	0	0	0	0
13	Episyrphus balteatus	0	2	55	0	4	0	1	0	0	0	14	0	1	0	0	8	0	4	0	0	0	0	21	16	1	0	3	1	0	14	2	1	5	2	1	1	3	2	0	0	2	0	0	0	3	0	0	9
14	Eristalinus sepulchralis	0	0	0	0	0	0	0	0	0	0	0	0	0	0	0	0	1	0	0	0	0	0	0	0	0	0	0	0	0	0	0	0	0	0	0	0	0	0	0	0	0	0	0	0	0	0	0	0
15	Eristalis arbustorum	0	0	0	0	0	0	0	0	0	0	1	0	1	0	0	0	13	0	0	0	0	0	0	0	0	0	0	0	1	0	0	0	0	0	0	0	0	0	0	0	0	0	0	0	0	0	0	0
16	Eristalis horticola	0	0	0	0	0	0	0	0	0	0	1	0	0	0	0	0	0	0	0	0	0	0	0	0	0	0	0	0	1	0	0	0	0	0	0	0	0	0	0	0	0	0	0	0	0	0	0	0
17	Eristalis intricaria	0	0	0	0	0	0	0	0	0	0	0	0	0	0	0	0	0	0	0	0	0	0	0	0	0	0	0	0	0	1	0	0	0	0	0	0	0	0	0	0	0	0	0	0	0	0	0	0
18	Eristalis nemorum	11	3	2	0	0	0	0	0	0	0	12	0	4	0	0	0	16	0	0	0	0	0	1	1	0	0	0	0	1	3	0	0	0	0	0	0	0	0	0	0	0	0	0	0	0	0	0	1
19	Eristalis pertinax	1	0	0	0	0	0	0	0	0	0	0	0	1	0	0	0	0	0	0	0	0	0	0	0	0	0	0	0	0	0	0	0	0	0	0	0	0	0	0	0	0	0	0	0	0	0	0	0
20	Eristalis similis	0	0	0	0	0	0	0	0	0	0	0	0	0	0	0	0	0	0	0	0	0	0	0	0	0	0	0	0	0	0	0	0	1	0	0	0	0	0	0	0	0	0	0	0	0	0	0	0
21	Eristalis tenax	1	0	1	0	0	0	1	0	0	1	1	0	2	0	0	0	1	0	0	0	0	0	0	0	0	0	0	1	0	0	0	0	0	0	0	0	0	0	0	0	0	0	0	0	0	0	0	0
22	Eupeodes bucculatus	0	0	0	0	0	1	0	0	0	0	0	0	0	0	0	1	0	0	0	0	0	0	1	0	0	0	0	0	0	0	0	0	0	0	0	0	0	0	0	0	0	0	0	0	0	0	0	0
23	Helophilus pendulus	0	0	1	0	0	0	0	0	0	0	0	0	0	0	0	0	0	0	0	0	0	0	0	0	0	0	0	0	0	1	0	0	0	0	0	0	0	0	0	0	0	0	0	0	0	0	0	0
24	Heringia pubescens	0	0	0	0	0	0	0	0	0	0	0	0	0	0	0	0	0	0	0	0	0	0	0	1	0	0	0	0	0	0	0	0	0	0	0	0	0	0	0	0	0	0	0	0	0	0	0	0
25	Lapposyrphus lapponicus	0	1	12	0	7	0	1	2	0	1	9	0	1	0	1	1	0	6	1	0	0	0	1	3	0	0	0	6	0	0	1	0	0	2	0	0	0	1	0	0	0	0	0	0	0	0	0	0
26	Melanostoma mellinum	0	1	5	0	2	0	0	0	0	0	0	0	0	0	0	0	0	1	0	0	1	0	3	0	0	0	1	1	0	0	0	0	0	0	0	0	0	0	0	0	0	0	0	0	0	0	0	1
27	Melanostoma scalare	0	0	0	0	1	0	0	0	0	0	0	0	0	0	0	0	0	0	0	0	0	0	0	0	0	0	0	0	0	0	0	0	0	0	0	0	0	0	0	0	0	0	0	0	0	0	0	0
28	Meliscaeva cinctella	0	0	0	0	0	0	0	0	0	0	0	0	0	0	0	0	0	0	0	0	0	0	0	1	0	0	0	0	0	0	0	0	0	0	0	0	0	0	0	0	0	0	0	0	0	0	0	0
29	Myathropa florea	0	0	0	0	0	0	0	0	0	0	0	0	1	0	0	0	2	0	0	0	0	0	1	1	0	0	0	0	0	0	0	0	0	0	0	0	0	0	0	0	0	0	0	0	0	0	0	0
30	Neoascia podagrica	0	0	3	0	0	0	0	0	0	0	0	0	0	0	0	0	0	0	0	0	0	0	0	0	0	0	0	0	0	0	0	0	0	0	0	0	0	0	0	0	0	0	0	0	0	0	0	0
31	Orthonevra nobilis	0	0	0	0	0	0	0	0	0	0	0	0	0	0	0	0	2	0	0	0	0	0	0	0	0	0	0	0	0	0	0	0	0	0	0	0	0	0	0	0	0	0	0	0	0	0	0	0
32	Paragus haemorrhous	0	0	0	0	2	0	0	0	0	0	0	0	0	0	0	0	1	0	0	0	0	0	0	0	0	0	0	0	0	0	0	0	0	0	0	0	0	0	0	0	0	0	0	0	0	0	0	0
33	Parasyrphus lineolus	0	0	1	0	0	0	0	0	0	0	2	0	0	0	0	0	0	0	0	0	0	0	1	0	0	0	0	0	0	0	0	0	0	0	0	0	0	0	0	0	0	0	0	0	0	0	0	0
34	Pipiza noctiluca	0	0	1	0	0	0	1	0	0	0	0	0	0	0	0	0	0	0	0	0	0	0	0	0	0	0	0	0	0	2	0	0	0	0	0	0	0	0	0	0	0	0	0	0	0	0	1	0
35	Pipizella annulata	0	0	0	0	0	0	0	0	0	0	0	0	0	0	0	0	2	0	0	0	0	0	1	1	0	0	0	0	0	0	0	0	0	0	0	0	0	0	0	0	0	0	0	0	0	0	0	0
36	Pipizella viduata	0	0	0	0	4	0	1	0	1	0	1	0	0	0	0	0	27	1	0	0	0	0	2	33	0	0	1	1	0	1	0	0	0	0	0	0	0	1	0	1	0	0	0	0	0	0	0	2
37	Platycheirus albimanus	0	0	0	0	0	0	0	0	0	0	0	0	0	0	1	0	1	0	0	0	0	0	2	0	0	1	0	0	0	0	0	0	1	0	0	0	0	0	0	0	0	0	0	0	0	0	0	0
38	Rhingia campestris	0	0	0	0	0	0	0	0	0	1	2	0	0	0	1	0	0	3	0	0	0	0	0	0	0	0	0	0	0	1	0	0	0	3	0	0	0	0	0	0	0	0	0	0	0	0	0	0
39	Rhingia rostrata	0	0	0	0	0	0	0	0	0	0	0	0	0	0	0	0	0	0	0	0	0	0	0	1	0	0	0	0	0	1	0	0	0	0	0	0	0	0	0	0	0	0	0	0	0	0	0	0
40	Scaeva dignota	0	0	0	0	0	0	0	0	0	0	1	0	0	0	0	0	0	0	0	0	0	0	0	0	0	0	0	0	0	0	1	0	0	0	0	0	0	0	0	0	0	0	0	0	0	0	0	0
41	Scaeva pyrastri	0	0	0	0	0	0	0	0	0	0	0	0	0	1	0	0	0	1	0	0	0	0	0	0	0	0	0	0	0	1	0	0	0	0	0	0	0	0	0	0	0	0	0	0	0	0	0	0
42	Scaeva selenitica	0	0	6	0	3	0	0	0	0	0	0	0	1	0	0	0	0	0	0	0	0	0	0	0	0	0	0	0	0	1	1	0	0	0	0	0	0	0	0	0	0	0	0	0	0	0	0	0
43	Sericomyia bombiformis	0	0	0	0	0	0	0	0	0	0	0	0	0	0	0	0	0	0	0	0	0	0	0	0	0	0	0	0	0	2	0	0	0	0	0	0	0	0	0	0	0	0	0	0	0	0	0	0
44	Sericomyia silentis	0	0	0	0	0	0	0	0	0	0	6	0	0	0	0	0	0	0	0	0	0	0	0	0	0	0	0	0	0	3	0	0	0	0	0	0	0	1	0	0	1	0	0	0	0	0	0	0
45	Sphaerophoria scripta	3	1	22	1	20	1	9	3	0	1	8	1	2	0	1	1	19	7	0	5	7	0	6	31	0	1	2	8	1	3	3	0	2	3	0	1	4	9	5	3	0	0	1	1	5	2	2	2
46	Sphegina sp	0	0	0	0	0	0	0	0	0	0	0	0	0	0	0	0	0	0	0	0	0	0	0	0	0	0	0	0	0	0	0	0	0	0	0	0	0	1	0	0	0	0	0	0	0	0	0	0
47	Syritta pipiens	16	0	6	1	3	0	1	0	0	1	1	0	1	0	0	0	36	2	0	1	6	0	1	15	0	0	0	3	1	0	1	0	0	0	0	0	0	14	4	5	0	0	0	0	0	0	0	1
48	Syrphus ribesii	0	1	7	0	0	0	2	0	0	1	7	0	0	0	0	0	1	0	0	0	0	0	1	2	0	0	0	1	0	0	4	0	0	0	0	0	0	0	2	0	0	0	0	0	0	0	0	0
49	Syrphus torvus	0	3	20	0	14	0	2	0	0	1	36	0	2	1	0	2	4	4	4	0	0	1	1	10	0	0	0	11	4	0	14	0	1	0	0	0	0	1	1	1	1	1	0	0	0	0	0	2
50	Syrphus vitripennis	0	1	7	0	0	0	2	0	0	0	7	0	0	0	0	0	1	0	0	0	0	0	2	6	0	0	0	3	2	1	1	0	0	0	0	0	0	0	3	0	0	0	0	0	0	0	0	1
51	Volucella bombylans	0	0	0	0	0	0	0	0	0	0	0	0	0	0	0	0	0	0	0	0	0	0	0	0	0	0	0	0	0	1	0	0	0	0	0	0	0	0	0	0	0	0	0	0	0	0	0	0
52	Volucella pellucens	0	0	0	0	0	0	0	0	0	0	0	0	1	0	0	0	0	0	0	0	0	0	0	0	0	0	0	0	0	0	0	0	0	0	0	0	0	1	0	0	0	0	0	0	0	0	0	0
53	Xanthogramma pedissequum	0	0	0	0	0	0	0	0	0	0	0	0	0	0	0	0	0	0	0	0	0	0	0	0	0	0	0	0	0	0	0	0	0	0	0	0	0	0	0	0	0	0	0	0	0	0	0	0
[truncated: 9 more columns]
