# Supplementary material for: Flower visitation by hoverflies (Diptera: Syrphidae) in a temperate plant-pollinator network
Source: PeerJ. 2018 Dec 3;6:e6025. doi: 10.7717/peerj.6025 (PMC6282941; doi:10.7717/peerj.6025)
Supplement: Table S3 — We show values of the Pianka’s niche overlap index calculated from flower visitation data. Species of hoverflies with <5 records were excluded from the calculations. [file peerj-06-6025-s004.csv]

	Chrysogaster solstitialis	Episyrphus balteatus	Eristalis arbustorum	Eristalis nemorum	Eristalis tenax	Lapposyrphus lapponicus	Melanostoma mellinum	Myathropa florea	Pipiza noctiluca	Pipizella viduata	Platycheirus albimanus	Rhingia campestris	Scaeva selenitica	Sericomyia silentis	Sphaerophoria scripta	Syritta pipiens	Syrphus ribesii	Syrphus torvus	Syrphus vitripennis
Chrysogaster solstitialis	1.00	0.00	0.99	0.69	0.30	0.00	0.01	0.75	0.00	0.62	0.35	0.00	0.00	0.00	0.35	0.79	0.09	0.08	0.08
Episyrphus balteatus	0.00	1.00	0.02	0.24	0.31	0.72	0.84	0.21	0.47	0.23	0.25	0.18	0.79	0.28	0.63	0.22	0.71	0.58	0.72
Eristalis arbustorum	0.99	0.02	1.00	0.72	0.35	0.04	0.00	0.78	0.00	0.62	0.35	0.03	0.01	0.07	0.36	0.78	0.13	0.14	0.12
Eristalis nemorum	0.69	0.24	0.72	1.00	0.60	0.30	0.12	0.60	0.13	0.48	0.27	0.23	0.12	0.50	0.42	0.73	0.43	0.48	0.40
Eristalis tenax	0.30	0.31	0.35	0.60	1.00	0.44	0.25	0.44	0.22	0.20	0.10	0.17	0.33	0.25	0.39	0.41	0.47	0.45	0.42
Lapposyrphus lapponicus	0.00	0.72	0.04	0.30	0.44	1.00	0.68	0.09	0.24	0.18	0.05	0.43	0.69	0.40	0.69	0.21	0.76	0.85	0.76
Melanostoma mellinum	0.01	0.84	0.00	0.12	0.25	0.68	1.00	0.16	0.27	0.08	0.31	0.09	0.78	0.00	0.55	0.16	0.50	0.43	0.49
Myathropa florea	0.75	0.21	0.78	0.60	0.44	0.09	0.16	1.00	0.00	0.78	0.53	0.00	0.05	0.00	0.54	0.73	0.16	0.16	0.28
Pipiza noctiluca	0.00	0.47	0.00	0.13	0.22	0.24	0.27	0.00	1.00	0.03	0.00	0.15	0.43	0.33	0.27	0.06	0.29	0.17	0.30
Pipizella viduata	0.62	0.23	0.62	0.48	0.20	0.18	0.08	0.78	0.03	1.00	0.25	0.03	0.05	0.03	0.72	0.76	0.21	0.26	0.42
Platycheirus albimanus	0.35	0.25	0.35	0.27	0.10	0.05	0.31	0.53	0.00	0.25	1.00	0.07	0.00	0.00	0.23	0.29	0.09	0.05	0.13
Rhingia campestris	0.00	0.18	0.03	0.23	0.17	0.43	0.09	0.00	0.15	0.03	0.07	1.00	0.03	0.44	0.19	0.04	0.26	0.34	0.22
Scaeva selenitica	0.00	0.79	0.01	0.12	0.33	0.69	0.78	0.05	0.43	0.05	0.00	0.03	1.00	0.06	0.54	0.15	0.56	0.51	0.46
Sericomyia silentis	0.00	0.28	0.07	0.50	0.25	0.40	0.00	0.00	0.33	0.03	0.00	0.44	0.06	1.00	0.18	0.06	0.53	0.63	0.48
Sphaerophoria scripta	0.35	0.63	0.36	0.42	0.39	0.69	0.55	0.54	0.27	0.72	0.23	0.19	0.54	0.18	1.00	0.67	0.57	0.62	0.71
Syritta pipiens	0.79	0.22	0.78	0.73	0.41	0.21	0.16	0.73	0.06	0.76	0.29	0.04	0.15	0.06	0.67	1.00	0.25	0.26	0.33
Syrphus ribesii	0.09	0.71	0.13	0.43	0.47	0.76	0.50	0.16	0.29	0.21	0.09	0.26	0.56	0.53	0.57	0.25	1.00	0.88	0.87
Syrphus torvus	0.08	0.58	0.14	0.48	0.45	0.85	0.43	0.16	0.17	0.26	0.05	0.34	0.51	0.63	0.62	0.26	0.88	1.00	0.83
Syrphus vitripennis	0.08	0.72	0.12	0.40	0.42	0.76	0.49	0.28	0.30	0.42	0.13	0.22	0.46	0.48	0.71	0.33	0.87	0.83	1.00
